# Supplementary material for: Hydrogen-bonding patterns in pyrimethaminium pyridine-3-sulfonate
Source: Acta Crystallogr Sect E Struct Rep Online. 2010 Jul 24;66(Pt 8):o2121–2. doi: 10.1107/S1600536810029119 (PMC3007288; doi:10.1107/S1600536810029119)
Supplement: Supplementary file 1 [file e-66-o2121-sup1.cif]

##############################################################################
###                                                                        ###
###        Electronic paper (Acta Crystallographica Section E)             ###
###                                                                        ###
##############################################################################
#                                                                            #
# This CIF contains the data in a paper accepted for publication in Acta     #
# Crystallographica Section E. It conforms to the requirements of Notes      #
# for Authors for Section E, and has been peer reviewed under the auspices   #
# of the IUCr Commission on Journals.                                        #
#                                                                            #
# Full details of the Crystallographic Information File format               #
# are given in the paper "The Crystallographic Information File (CIF):       #
# a New Standard Archive File for Crystallography" by S. R. Hall, F. H.      #
# Allen and I. D. Brown [Acta Cryst. (1991), A47, 655-685].                  #
#                                                                            #
# The current version of the core CIF dictionary is obtainable from          #
# ftp://ftp.iucr.org/pub/cif_core.dic. The current version number is 2.4.    #
#                                                                            #
# Software is freely available for graphical display of the structure(s) in  #
# this CIF.  For information consult the CIF home page http://www.iucr.org/  #
# cif/home.html                                                              #
#                                                                            #
# This file may be used for bona fide research purposes within the           #
# scientific community so long as proper attribution is given to the journal # 
# article from which it was obtained.                                        #
#                                                                            #
##############################################################################
                                             
data_global
_audit_creation_method     'PLATON <TABLE ACC> option'
_journal_date_recd_electronic     2010-07-12
_journal_date_accepted     2010-07-21
_journal_name_full     'Acta Crystallographica, Section E'
_journal_year     2010
_journal_volume     66
_journal_issue      8
_journal_page_first     o2121
_journal_page_last     o2122
_journal_paper_category     QO
_journal_coeditor_code     IS2577
_publ_contact_author_name
;
'P. Thomas Muthiah'
;
_publ_contact_author_address
;
School of Chemistry
Bharathidasan University
Tiruchirappalli-620 024
Tamil Nadu, India
;
_publ_contact_author_email     'tommtrichy@yahoo.co.in'
_publ_contact_author_fax     '0431-2407045'
_publ_contact_author_phone     '0431-2407053'
_publ_section_title
;
Hydrogen bonding patterns in pyrimethaminium pyridine-3-sulfonate
;
loop_
    _publ_author_name
    _publ_author_address
    'Jeyaraman Selvaraj Nirmalram'
;
School of Chemistry
Bharathidasan University
Tiruchirappalli 620 024
Tamilnadu, India
;
    'Packianathan Thomas Muthiah'
;
School of Chemistry
Bharathidasan University
Tiruchirappalli 620 024
Tamilnadu, India
;
data_I
_chemical_name_systematic
;
Pyrimethaminium pyridine-3-sulfonate
;
_chemical_name_common     'Pyrimethaminium pyridine-3-sulfonate'
_chemical_formula_moiety     'C12 H14 Cl N4, C5 H4 N O3 S'
_chemical_formula_sum     'C17 H18 Cl N5 O3 S'
_chemical_formula_structural     ?
_chemical_formula_iupac     'C12 H14 Cl N4 +, C5 H4 N O3 S -'
_chemical_formula_weight     407.88
_chemical_melting_point     ?
_symmetry_cell_setting     triclinic
_symmetry_space_group_name_H-M     'P -1'
_symmetry_space_group_name_Hall     '-P 1'
loop_
    _symmetry_equiv_pos_site_id
    _symmetry_equiv_pos_as_xyz
    1 x,y,z
    2 -x,-y,-z
_cell_length_a     10.4525(17)
_cell_length_b     12.200(2)
_cell_length_c     16.539(3)
_cell_angle_alpha     81.130(9)
_cell_angle_beta     83.580(9)
_cell_angle_gamma     68.649(8)
_cell_volume     1937.3(6)
_cell_formula_units_Z     4
_cell_measurement_reflns_used     11491
_cell_measurement_theta_min     1.8
_cell_measurement_theta_max     31.3
_cell_measurement_temperature     296
_cell_special_details
;
;
_exptl_crystal_description     'Prism'
_exptl_crystal_colour     'colourless'
_exptl_crystal_size_max     0.220
_exptl_crystal_size_mid     0.170
_exptl_crystal_size_min     0.150
_exptl_crystal_size_rad     ?
_exptl_crystal_density_diffrn     1.398
_exptl_crystal_density_meas     ?
_exptl_crystal_density_method     'Not Measured'
_exptl_crystal_F_000     848
_exptl_absorpt_coefficient_mu     0.333
_exptl_absorpt_correction_type     multi-scan
_exptl_absorpt_process_details     '(<i>SADABS</i>; Bruker, 2008)'
_exptl_absorpt_correction_T_min     0.930
_exptl_absorpt_correction_T_max     0.952
_exptl_special_details
;
;
_diffrn_ambient_temperature     296
_diffrn_radiation_type     'MoK\a'
_diffrn_radiation_wavelength     0.71073
_diffrn_radiation_source     ?
_diffrn_radiation_monochromator     ?
_diffrn_measurement_device_type     'Bruker SMART APEXII CCD area-detector'
_diffrn_measurement_method     '\f and \w scans'
_diffrn_detector_area_resol_mean     ?
_diffrn_reflns_number     38297
_diffrn_reflns_av_R_equivalents     0.0382
_diffrn_reflns_av_sigmaI/netI     0.0366
_diffrn_reflns_theta_min     1.81
_diffrn_reflns_theta_max     31.28
_diffrn_reflns_theta_full     25.00
_diffrn_measured_fraction_theta_max     0.908
_diffrn_measured_fraction_theta_full     1.000
_diffrn_reflns_limit_h_min     -15
_diffrn_reflns_limit_h_max     15
_diffrn_reflns_limit_k_min     -17
_diffrn_reflns_limit_k_max     17
_diffrn_reflns_limit_l_min     -23
_diffrn_reflns_limit_l_max     23
_diffrn_reflns_reduction_process
;
;
_diffrn_standards_number     0
_diffrn_standards_interval_count     .
_diffrn_standards_interval_time     .
_diffrn_standards_decay_%     ?
loop_
    _diffrn_standard_refln_index_h
    _diffrn_standard_refln_index_k
    _diffrn_standard_refln_index_l
    ? ? ?
_refine_special_details
;
Refinement on <i>F</i>^2^ for ALL reflections except those flagged by the user
for potential systematic errors. Weighted <i>R</i>-factors <i>wR</i> and all
goodnesses of fit <i>S</i> are based on <i>F</i>^2^, conventional
<i>R</i>-factors <i>R</i> are based on <i>F</i>, with <i>F</i> set to zero for
negative <i>F</i>^2^. The observed criterion of <i>F</i>^2^ > \s(<i>F</i>^2^)
is used only for calculating -<i>R</i>-factor-obs <i>etc</i>. and is not
relevant to the choice of reflections for refinement. <i>R</i>-factors based
on <i>F</i>^2^ are statistically about twice as large as those based on
<i>F</i>, and <i>R</i>-factors based on ALL data will be even larger.
;
_reflns_number_total     11491
_reflns_number_gt     7509
_reflns_threshold_expression     I>2\s(I)
_refine_ls_structure_factor_coef     Fsqd
_refine_ls_matrix_type     full
_refine_ls_R_factor_all     0.0792
_refine_ls_R_factor_gt     0.0475
_refine_ls_wR_factor_gt     0.1220
_refine_ls_wR_factor_ref     0.1415
_refine_ls_goodness_of_fit_ref     1.043
_refine_ls_restrained_S_all     1.043
_refine_ls_number_reflns     11491
_refine_ls_number_parameters     489
_refine_ls_number_restraints     0
_refine_ls_number_constraints     ?
_refine_ls_hydrogen_treatment     constr
_refine_ls_weighting_scheme     calc
_refine_ls_weighting_details
         'calc w=1/[\s^2^(Fo^2^)+(0.0646P)^2^+0.3968P] where P=(Fo^2^+2Fc^2^)/3'
_atom_sites_solution_hydrogens     geom
_atom_sites_solution_primary     direct
_atom_sites_solution_secondary     difmap
_refine_ls_shift/su_max     0.000
_refine_ls_shift/su_mean     0.000
_refine_diff_density_max     0.363
_refine_diff_density_min     -0.386
_refine_ls_extinction_method     'none'
_refine_ls_abs_structure_details     ?
_refine_ls_abs_structure_Flack     .
loop_
    _atom_type_symbol
    _atom_type_description
    _atom_type_scat_dispersion_real
    _atom_type_scat_dispersion_imag
    _atom_type_scat_source
    S S 0.1246 0.1234 'International Tables Vol C Tables 4.2.6.8 and 6.1.1.4'
    O O 0.0106 0.0060 'International Tables Vol C Tables 4.2.6.8 and 6.1.1.4'
    N N 0.0061 0.0033 'International Tables Vol C Tables 4.2.6.8 and 6.1.1.4'
    Cl Cl 0.1484 0.1585 'International Tables Vol C Tables 4.2.6.8 and 6.1.1.4'
    H H 0.0000 0.0000 'International Tables Vol C Tables 4.2.6.8 and 6.1.1.4'
    C C 0.0033 0.0016 'International Tables Vol C Tables 4.2.6.8 and 6.1.1.4'
_computing_data_collection     'APEX2 (Bruker, 2008)'
_computing_cell_refinement     'SAINT (Bruker, 2008)'
_computing_data_reduction     'SAINT (Bruker, 2008)'
_computing_structure_solution     'SHELXL97 (Sheldrick, 2008)'
_computing_structure_refinement     'SHELXL97 (Sheldrick, 2008)'
_computing_molecular_graphics     'PLATON (Spek, 2009)'
_computing_publication_material     'PLATON (Spek, 2009)'
loop_
    _atom_site_type_symbol
    _atom_site_label
    _atom_site_fract_x
    _atom_site_fract_y
    _atom_site_fract_z
    _atom_site_U_iso_or_equiv
    _atom_site_thermal_displace_type
    _atom_site_calc_flag
    _atom_site_refinement_flags
    _atom_site_occupancy
    Cl Cl1A 0.05343(7) 0.89280(6) 0.09532(3) 0.0782(3) Uani . . 1.000
    N N1A 0.08451(14) 0.63858(13) 0.58329(8) 0.0410(4) Uani . . 1.000
    N N2A 0.23893(15) 0.51659(15) 0.67551(9) 0.0482(5) Uani . . 1.000
    N N3A 0.31757(14) 0.55476(13) 0.54244(8) 0.0412(4) Uani . . 1.000
    N N4A 0.39218(16) 0.59433(17) 0.41159(9) 0.0579(5) Uani . . 1.000
    C C2A 0.21517(16) 0.56952(15) 0.60000(10) 0.0381(5) Uani . . 1.000
    C C4A 0.28738(17) 0.61007(16) 0.46654(10) 0.0404(5) Uani . . 1.000
    C C5A 0.14942(16) 0.68001(15) 0.44467(10) 0.0381(5) Uani . . 1.000
    C C6A 0.04881(16) 0.69257(15) 0.50596(10) 0.0384(5) Uani . . 1.000
    C C7A -0.10156(18) 0.75762(18) 0.49834(12) 0.0497(6) Uani . . 1.000
    C C8A -0.1822(2) 0.6740(2) 0.51015(15) 0.0714(9) Uani . . 1.000
    C C9A 0.12152(17) 0.73574(15) 0.35859(10) 0.0394(5) Uani . . 1.000
    C C10A 0.0526(2) 0.69537(19) 0.31033(12) 0.0566(7) Uani . . 1.000
    C C11A 0.0286(3) 0.7442(2) 0.22982(12) 0.0626(8) Uani . . 1.000
    C C12A 0.0762(2) 0.83365(18) 0.19790(11) 0.0491(6) Uani . . 1.000
    C C13A 0.1449(2) 0.87560(19) 0.24377(13) 0.0581(7) Uani . . 1.000
    C C14A 0.1670(2) 0.82680(18) 0.32428(12) 0.0529(6) Uani . . 1.000
    Cl Cl1B 0.75619(13) 0.10989(8) 0.46283(4) 0.1200(4) Uani . . 1.000
    N N1B 0.58495(16) 0.29629(14) -0.01927(9) 0.0464(5) Uani . . 1.000
    N N2B 0.63275(18) 0.41465(15) -0.13246(9) 0.0541(6) Uani . . 1.000
    N N3B 0.69002(16) 0.43241(14) -0.00694(9) 0.0466(5) Uani . . 1.000
    N N4B 0.7508(2) 0.44828(16) 0.11694(10) 0.0606(6) Uani . . 1.000
    C C2B 0.63649(18) 0.38129(16) -0.05257(11) 0.0432(5) Uani . . 1.000
    C C4B 0.69761(19) 0.39431(17) 0.07335(11) 0.0451(6) Uani . . 1.000
    C C5B 0.65112(19) 0.29990(16) 0.11129(11) 0.0445(6) Uani . . 1.000
    C C6B 0.59195(19) 0.25441(17) 0.06234(11) 0.0453(6) Uani . . 1.000
    C C7B 0.5359(2) 0.15697(19) 0.08912(13) 0.0589(7) Uani . . 1.000
    C C8B 0.6301(3) 0.0416(2) 0.06264(19) 0.0887(11) Uani . . 1.000
    C C9B 0.6738(2) 0.25302(17) 0.19933(11) 0.0473(6) Uani . . 1.000
    C C10B 0.5798(2) 0.3005(2) 0.26134(13) 0.0619(7) Uani . . 1.000
    C C11B 0.6061(3) 0.2556(2) 0.34251(14) 0.0724(9) Uani . . 1.000
    C C12B 0.7232(3) 0.1654(2) 0.36127(13) 0.0703(9) Uani . . 1.000
    C C13B 0.8169(4) 0.1170(3) 0.30171(18) 0.1075(11) Uani . . 1.000
    C C14B 0.7925(3) 0.1609(3) 0.22042(16) 0.0897(10) Uani . . 1.000
    S S1A 0.12542(4) 0.38315(4) 0.22968(3) 0.04540(10)
                                                     Uani . . 1.000
    O O1A 0.11857(15) 0.28908(13) 0.29387(8) 0.0619(5) Uani . . 1.000
    O O2A 0.00169(14) 0.48731(12) 0.23174(9) 0.0592(5) Uani . . 1.000
    O O3A 0.24940(15) 0.40950(17) 0.22690(9) 0.0706(6) Uani . . 1.000
    N N17A 0.1545(2) 0.3676(2) -0.00909(11) 0.0774(8) Uani . . 1.000
    C C15A 0.12956(18) 0.32917(17) 0.13658(11) 0.0440(5) Uani . . 1.000
    C C16A 0.1441(3) 0.3989(2) 0.06510(12) 0.0635(8) Uani . . 1.000
    C C18A 0.1467(3) 0.2638(3) -0.01309(15) 0.0816(11) Uani . . 1.000
    C C19A 0.1299(4) 0.1884(3) 0.05338(17) 0.0943(13) Uani . . 1.000
    C C20A 0.1217(3) 0.2214(2) 0.13088(15) 0.0734(9) Uani . . 1.000
    S S1B 0.56043(5) 0.75098(4) 0.20892(2) 0.04100(10)
                                                     Uani . . 1.000
    O O1B 0.48714(17) 0.81153(12) 0.13616(8) 0.0612(5) Uani . . 1.000
    O O2B 0.50786(13) 0.65999(11) 0.25133(7) 0.0459(4) Uani . . 1.000
    O O3B 0.70717(14) 0.70587(14) 0.19638(9) 0.0615(5) Uani . . 1.000
    N N17B 0.5612(3) 0.9012(2) 0.40602(16) 0.1179(12) Uani . . 1.000
    C C15B 0.52136(19) 0.85892(16) 0.27683(11) 0.0446(6) Uani . . 1.000
    C C16B 0.5830(3) 0.8278(2) 0.34985(16) 0.0970(12) Uani . . 1.000
    C C18B 0.4734(3) 1.0104(2) 0.38887(16) 0.0842(10) Uani . . 1.000
    C C19B 0.4067(2) 1.0492(2) 0.31906(15) 0.0657(8) Uani . . 1.000
    C C20B 0.4310(2) 0.97223(18) 0.26126(12) 0.0530(6) Uani . . 1.000
    H H2A2 0.32110 0.47210 0.68780 0.0580 Uiso calc R 1.000
    H H1A 0.02160 0.64900 0.62260 0.0490 Uiso calc R 1.000
    H H2A1 0.17220 0.52660 0.71240 0.0580 Uiso calc R 1.000
    H H4A1 0.47390 0.55070 0.42540 0.0690 Uiso calc R 1.000
    H H4A2 0.37880 0.62770 0.36200 0.0690 Uiso calc R 1.000
    H H7A1 -0.11660 0.80330 0.44460 0.0600 Uiso calc R 1.000
    H H7A2 -0.13550 0.81270 0.53900 0.0600 Uiso calc R 1.000
    H H8A1 -0.15070 0.62080 0.46910 0.1070 Uiso calc R 1.000
    H H8A2 -0.27830 0.71920 0.50530 0.1070 Uiso calc R 1.000
    H H8A3 -0.16840 0.62920 0.56360 0.1070 Uiso calc R 1.000
    H H10A 0.02160 0.63400 0.33240 0.0680 Uiso calc R 1.000
    H H11A -0.01880 0.71700 0.19800 0.0750 Uiso calc R 1.000
    H H13A 0.17640 0.93640 0.22100 0.0700 Uiso calc R 1.000
    H H14A 0.21310 0.85560 0.35590 0.0640 Uiso calc R 1.000
    H H1B 0.54690 0.26800 -0.05020 0.0560 Uiso calc R 1.000
    H H2B2 0.66470 0.46880 -0.15430 0.0650 Uiso calc R 1.000
    H H10B 0.49840 0.36280 0.24880 0.0740 Uiso calc R 1.000
    H H2B1 0.59830 0.38220 -0.16260 0.0650 Uiso calc R 1.000
    H H11B 0.54230 0.28800 0.38420 0.0870 Uiso calc R 1.000
    H H4B1 0.77810 0.50450 0.09330 0.0730 Uiso calc R 1.000
    H H4B2 0.75790 0.42700 0.16880 0.0730 Uiso calc R 1.000
    H H13B 0.89750 0.05440 0.31520 0.1290 Uiso calc R 1.000
    H H7B1 0.52190 0.14810 0.14840 0.0710 Uiso calc R 1.000
    H H14B 0.85740 0.12750 0.17950 0.1080 Uiso calc R 1.000
    H H7B2 0.44730 0.17830 0.06630 0.0710 Uiso calc R 1.000
    H H8B1 0.64770 0.05090 0.00420 0.1330 Uiso calc R 1.000
    H H8B2 0.58780 -0.01720 0.07780 0.1330 Uiso calc R 1.000
    H H8B3 0.71520 0.01680 0.08890 0.1330 Uiso calc R 1.000
    H H16A 0.14690 0.47320 0.06920 0.0760 Uiso calc R 1.000
    H H18A 0.15310 0.24020 -0.06470 0.0980 Uiso calc R 1.000
    H H19A 0.12390 0.11600 0.04700 0.1130 Uiso calc R 1.000
    H H20A 0.11130 0.17160 0.17760 0.0880 Uiso calc R 1.000
    H H16B 0.64400 0.75050 0.36100 0.1170 Uiso calc R 1.000
    H H18B 0.45670 1.06330 0.42710 0.1010 Uiso calc R 1.000
    H H19B 0.34510 1.12660 0.30990 0.0790 Uiso calc R 1.000
    H H20B 0.38650 0.99720 0.21250 0.0640 Uiso calc R 1.000
loop_
    _atom_site_aniso_label
    _atom_site_aniso_U_11
    _atom_site_aniso_U_22
    _atom_site_aniso_U_33
    _atom_site_aniso_U_12
    _atom_site_aniso_U_13
    _atom_site_aniso_U_23
    Cl1A 0.1046(5) 0.0904(5) 0.0411(3) -0.0428(4) -0.0217(3) 0.0212(3)
    N1A 0.0334(7) 0.0503(8) 0.0321(7) -0.0093(6) 0.0018(5) -0.0007(6)
    N2A 0.0389(7) 0.0622(10) 0.0339(7) -0.0116(7) -0.0026(6) 0.0072(7)
    N3A 0.0345(7) 0.0493(8) 0.0329(7) -0.0096(6) -0.0016(5) 0.0024(6)
    N4A 0.0390(8) 0.0808(12) 0.0349(8) -0.0068(8) 0.0020(6) 0.0096(8)
    C2A 0.0368(8) 0.0421(9) 0.0325(8) -0.0125(7) -0.0024(6) 0.0005(6)
    C4A 0.0388(8) 0.0454(9) 0.0317(8) -0.0112(7) -0.0004(6) 0.0005(7)
    C5A 0.0387(8) 0.0395(9) 0.0326(8) -0.0112(7) -0.0036(6) 0.0002(6)
    C6A 0.0372(8) 0.0390(9) 0.0349(8) -0.0097(7) -0.0042(6) -0.0001(7)
    C7A 0.0383(9) 0.0561(11) 0.0417(9) -0.0043(8) -0.0042(7) 0.0028(8)
    C8A 0.0489(12) 0.0947(18) 0.0718(15) -0.0291(12) -0.0169(10) 0.0049(13)
    C9A 0.0387(8) 0.0407(9) 0.0328(8) -0.0088(7) -0.0036(6) 0.0010(7)
    C10A 0.0869(15) 0.0535(12) 0.0402(10) -0.0398(11) -0.0100(9) 0.0041(8)
    C11A 0.0951(16) 0.0649(13) 0.0407(10) -0.0424(13) -0.0203(10) 0.0027(9)
    C12A 0.0568(11) 0.0518(11) 0.0333(9) -0.0157(9) -0.0069(7) 0.0051(7)
    C13A 0.0658(12) 0.0607(13) 0.0526(11) -0.0347(11) -0.0144(9) 0.0173(9)
    C14A 0.0589(11) 0.0599(12) 0.0469(10) -0.0312(10) -0.0171(8) 0.0086(9)
    Cl1B 0.2271(11) 0.0951(6) 0.0505(4) -0.0703(7) -0.0469(5) 0.0151(3)
    N1B 0.0584(9) 0.0509(9) 0.0392(8) -0.0287(8) -0.0065(6) -0.0069(6)
    N2B 0.0722(11) 0.0635(11) 0.0385(8) -0.0382(9) -0.0082(7) -0.0021(7)
    N3B 0.0583(9) 0.0490(9) 0.0398(8) -0.0270(8) -0.0044(6) -0.0055(6)
    N4B 0.0897(13) 0.0692(11) 0.0412(9) -0.0486(10) -0.0092(8) -0.0057(8)
    C2B 0.0480(9) 0.0447(10) 0.0385(9) -0.0180(8) -0.0028(7) -0.0058(7)
    C4B 0.0516(10) 0.0474(10) 0.0403(9) -0.0213(8) -0.0034(7) -0.0074(7)
    C5B 0.0508(10) 0.0473(10) 0.0384(9) -0.0213(8) -0.0009(7) -0.0059(7)
    C6B 0.0492(10) 0.0474(10) 0.0419(9) -0.0207(8) -0.0008(7) -0.0057(7)
    C7B 0.0745(14) 0.0640(13) 0.0510(11) -0.0421(12) -0.0030(10) -0.0011(9)
    C8B 0.112(2) 0.0606(16) 0.099(2) -0.0420(16) 0.0015(17) -0.0028(14)
    C9B 0.0571(11) 0.0493(10) 0.0397(9) -0.0239(9) -0.0046(8) -0.0036(8)
    C10B 0.0640(13) 0.0708(14) 0.0458(11) -0.0188(11) -0.0021(9) -0.0054(10)
    C11B 0.0957(18) 0.0831(17) 0.0428(11) -0.0387(15) 0.0078(11) -0.0117(11)
    C12B 0.114(2) 0.0620(14) 0.0438(11) -0.0413(15) -0.0214(12) 0.0047(10)
    C13B 0.110(2) 0.106(2) 0.0650(18) 0.0125(19) -0.0283(16) 0.0023(16)
    C14B 0.0827(18) 0.096(2) 0.0533(14) 0.0109(15) -0.0057(12) -0.0051(13)
    S1A 0.0431(2) 0.0546(3) 0.0372(2) -0.0179(2) 0.0054(2) -0.0056(2)
    O1A 0.0667(9) 0.0621(9) 0.0411(7) -0.0117(7) 0.0101(6) 0.0033(6)
    O2A 0.0578(8) 0.0481(8) 0.0658(9) -0.0153(7) 0.0151(7) -0.0121(7)
    O3A 0.0586(9) 0.1133(14) 0.0532(9) -0.0460(9) -0.0021(7) -0.0110(8)
    N17A 0.1227(18) 0.0894(15) 0.0420(10) -0.0650(14) 0.0033(10) -0.0098(9)
    C15A 0.0429(9) 0.0496(10) 0.0410(9) -0.0199(8) 0.0066(7) -0.0074(7)
    C16A 0.0936(16) 0.0665(14) 0.0436(11) -0.0458(13) 0.0013(10) -0.0062(9)
    C18A 0.115(2) 0.102(2) 0.0560(14) -0.0695(18) 0.0113(13) -0.0265(13)
    C19A 0.153(3) 0.091(2) 0.0725(17) -0.082(2) 0.0202(17) -0.0313(15)
    C20A 0.109(2) 0.0648(14) 0.0579(13) -0.0491(14) 0.0126(12) -0.0085(11)
    S1B 0.0532(3) 0.0443(2) 0.0281(2) -0.0208(2) -0.0059(2) -0.0003(2)
    O1B 0.1014(11) 0.0536(8) 0.0365(7) -0.0350(8) -0.0274(7) 0.0067(6)
    O2B 0.0559(7) 0.0476(7) 0.0366(6) -0.0233(6) -0.0040(5) 0.0009(5)
    O3B 0.0549(8) 0.0749(10) 0.0558(8) -0.0262(8) 0.0110(6) -0.0135(7)
    N17B 0.177(3) 0.0741(15) 0.0801(16) 0.0096(16) -0.0707(17) -0.0327(13)
    C15B 0.0531(10) 0.0440(10) 0.0369(9) -0.0155(8) -0.0119(7) -0.0030(7)
    C16B 0.138(3) 0.0592(15) 0.0711(16) 0.0149(15) -0.0631(17) -0.0243(12)
    C18B 0.123(2) 0.0581(15) 0.0658(16) -0.0144(15) -0.0211(15) -0.0235(12)
    C19B 0.0717(14) 0.0449(11) 0.0721(15) -0.0082(10) -0.0084(11) -0.0109(10)
    C20B 0.0568(11) 0.0505(11) 0.0500(11) -0.0169(9) -0.0138(9) 0.0014(9)
_geom_special_details
;
Bond distances, angles <i>etc</i>. have been calculated using the rounded
fractional coordinates. All su's are estimated from the variances of the
(full) variance-covariance matrix. The cell e.s.d.'s are taken into account in
the estimation of distances, angles and torsion angles
;
loop_
    _geom_bond_atom_site_label_1
    _geom_bond_atom_site_label_2
    _geom_bond_site_symmetry_1
    _geom_bond_site_symmetry_2
    _geom_bond_distance
    _geom_bond_publ_flag
    Cl1A C12A . . 1.7445(19) no
    Cl1B C12B . . 1.734(2) no
    S1A O2A . . 1.4475(15) no
    S1A O3A . . 1.4389(18) no
    S1A C15A . . 1.7560(19) no
    S1A O1A . . 1.4548(15) no
    S1B O1B . . 1.4494(15) no
    S1B O2B . . 1.4643(14) no
    S1B C15B . . 1.7676(19) no
    S1B O3B . . 1.4310(17) no
    N1A C6A . . 1.370(2) no
    N1A C2A . . 1.351(2) no
    N2A C2A . . 1.320(2) no
    N3A C4A . . 1.343(2) no
    N3A C2A . . 1.330(2) no
    N4A C4A . . 1.319(2) no
    N1A H1A . . 0.8600 no
    N2A H2A1 . . 0.8600 no
    N2A H2A2 . . 0.8600 no
    N4A H4A1 . . 0.8600 no
    N4A H4A2 . . 0.8600 no
    N1B C6B . . 1.368(2) no
    N1B C2B . . 1.354(3) no
    N2B C2B . . 1.322(2) no
    N3B C4B . . 1.339(2) no
    N3B C2B . . 1.329(3) no
    N4B C4B . . 1.329(3) no
    N1B H1B . . 0.8600 no
    N2B H2B1 . . 0.8600 no
    N2B H2B2 . . 0.8600 no
    N4B H4B2 . . 0.8600 no
    N4B H4B1 . . 0.8600 no
    N17A C16A . . 1.322(3) no
    N17A C18A . . 1.310(4) no
    N17B C18B . . 1.323(3) no
    N17B C16B . . 1.333(4) no
    C4A C5A . . 1.437(3) no
    C5A C9A . . 1.491(2) no
    C5A C6A . . 1.360(2) no
    C6A C7A . . 1.490(3) no
    C7A C8A . . 1.522(3) no
    C9A C14A . . 1.383(3) no
    C9A C10A . . 1.381(3) no
    C10A C11A . . 1.383(3) no
    C11A C12A . . 1.370(3) no
    C12A C13A . . 1.365(3) no
    C13A C14A . . 1.380(3) no
    C7A H7A1 . . 0.9700 no
    C7A H7A2 . . 0.9700 no
    C8A H8A3 . . 0.9600 no
    C8A H8A2 . . 0.9600 no
    C8A H8A1 . . 0.9600 no
    C10A H10A . . 0.9300 no
    C11A H11A . . 0.9300 no
    C13A H13A . . 0.9300 no
    C14A H14A . . 0.9300 no
    C4B C5B . . 1.440(3) no
    C5B C9B . . 1.492(3) no
    C5B C6B . . 1.359(3) no
    C6B C7B . . 1.496(3) no
    C7B C8B . . 1.492(3) no
    C9B C10B . . 1.377(3) no
    C9B C14B . . 1.373(4) no
    C10B C11B . . 1.387(3) no
    C11B C12B . . 1.343(4) no
    C12B C13B . . 1.349(4) no
    C13B C14B . . 1.384(4) no
    C7B H7B2 . . 0.9700 no
    C7B H7B1 . . 0.9700 no
    C8B H8B1 . . 0.9600 no
    C8B H8B3 . . 0.9600 no
    C8B H8B2 . . 0.9600 no
    C10B H10B . . 0.9300 no
    C11B H11B . . 0.9300 no
    C13B H13B . . 0.9300 no
    C14B H14B . . 0.9300 no
    C15A C16A . . 1.374(3) no
    C15A C20A . . 1.365(3) no
    C18A C19A . . 1.360(4) no
    C19A C20A . . 1.386(4) no
    C16A H16A . . 0.9300 no
    C18A H18A . . 0.9300 no
    C19A H19A . . 0.9300 no
    C20A H20A . . 0.9300 no
    C15B C16B . . 1.368(3) no
    C15B C20B . . 1.365(3) no
    C18B C19B . . 1.347(4) no
    C19B C20B . . 1.382(3) no
    C16B H16B . . 0.9300 no
    C18B H18B . . 0.9300 no
    C19B H19B . . 0.9300 no
    C20B H20B . . 0.9300 no
loop_
    _geom_contact_atom_site_label_1
    _geom_contact_atom_site_label_2
    _geom_contact_distance
    _geom_contact_site_symmetry_1
    _geom_contact_site_symmetry_2
    _geom_contact_publ_flag
    Cl1B C4A 3.636(2) . 2_666 no
    Cl1B C5A 3.643(2) . 2_666 no
    Cl1A H19A 3.0400 . 1_565 no
    S1A H2A1 3.0000 . 2_566 no
    S1A H1A 2.7900 . 2_566 no
    S1B H1B 3.0400 . 2_665 no
    S1B H2A2 2.9100 . 2_666 no
    S1B H2B1 2.9300 . 2_665 no
    O1A C19B 3.361(3) . 1_545 no
    O1A N1A 2.764(2) . 2_566 no
    O1A C7A 3.391(2) . 2_566 no
    O1B N1B 2.805(2) . 2_665 no
    O2A N2A 2.808(2) . 2_566 no
    O2A C11A 3.242(3) . . no
    O2A C10A 3.251(3) . . no
    O2B N2B 3.005(2) . 2_665 no
    O2B N2A 2.978(2) . 2_666 no
    O2B N4A 2.909(2) . . no
    O3A C10B 3.299(3) . . no
    O3A N2B 3.003(3) . 2_665 no
    O3B N2A 3.091(2) . 2_666 no
    O3B C18A 3.270(3) . 2_665 no
    O1A H1A 1.9200 . 2_566 no
    O1A H20A 2.5900 . . no
    O1A H19B 2.4800 . 1_545 no
    O1A H8A3 2.8600 . 2_566 no
    O1A H7A2 2.8500 . 2_566 no
    O1B H8B1 2.8300 . 2_665 no
    O1B H20B 2.5800 . . no
    O1B H1B 1.9700 . 2_665 no
    O1B H8B2 2.6800 . 1_565 no
    O1B H2B1 2.7800 . 2_665 no
    O2A H10A 2.7000 . . no
    O2A H11A 2.7100 . . no
    O2A H2A1 2.0000 . 2_566 no
    O2A H1A 2.7500 . 2_566 no
    O2B H2A2 2.1500 . 2_666 no
    O2B H2B1 2.1600 . 2_665 no
    O2B H4A2 2.2200 . . no
    O3A H10B 2.5100 . . no
    O3A H16A 2.8200 . . no
    O3A H2B2 2.1500 . 2_665 no
    O3B H2A1 2.9000 . 2_666 no
    O3B H2A2 2.7400 . 2_666 no
    O3B H16B 2.8200 . . no
    O3B H11A 2.9200 . 1_655 no
    O3B H18A 2.6200 . 2_665 no
    N1A O1A 2.764(2) . 2_566 no
    N1B O1B 2.805(2) . 2_665 no
    N2A O2A 2.808(2) . 2_566 no
    N2A O3B 3.091(2) . 2_666 no
    N2A O2B 2.978(2) . 2_666 no
    N2B O3A 3.003(3) . 2_665 no
    N2B O2B 3.005(2) . 2_665 no
    N3A N4A 3.027(2) . 2_666 no
    N3B C16A 3.128(3) . 2_665 no
    N4A O2B 2.909(2) . . no
    N4A C14A 3.210(3) . . no
    N4A N3A 3.027(2) . 2_666 no
    N4B N17A 3.033(3) . 2_665 no
    N17A N4B 3.033(3) . 2_665 no
    N1A H8A3 2.7400 . . no
    N1B H8B1 2.8000 . . no
    N2A H4B2 2.7700 . 2_666 no
    N3A H4A1 2.1700 . 2_666 no
    N3B H16A 2.4400 . 2_665 no
    N17A H4B1 2.1900 . 2_665 no
    N17B H18B 2.8300 . 2_676 no
    N17B H8A2 2.6900 . 1_655 no
    C2A C11B 3.588(3) . 2_666 no
    C2B C4B 3.581(3) . 2_665 no
    C4A Cl1B 3.636(2) . 2_666 no
    C4B C2B 3.581(3) . 2_665 no
    C5A Cl1B 3.643(2) . 2_666 no
    C7A O1A 3.391(2) . 2_566 no
    C7A C10A 3.400(3) . . no
    C10A C7A 3.400(3) . . no
    C10A O2A 3.251(3) . . no
    C10B O3A 3.299(3) . . no
    C11A O2A 3.242(3) . . no
    C11B C2A 3.588(3) . 2_666 no
    C14A N4A 3.210(3) . . no
    C16A N3B 3.128(3) . 2_665 no
    C18A O3B 3.270(3) . 2_665 no
    C19B O1A 3.361(3) . 1_565 no
    C8A H1A 2.8900 . . no
    C8B H1B 2.9800 . . no
    C9A H7A1 2.6400 . . no
    C9A H4A2 2.5300 . . no
    C9B H4B2 2.5400 . . no
    C9B H7B1 2.6400 . . no
    C10A H7A1 2.8500 . . no
    C10B H4B2 2.9900 . . no
    C13A H13B 2.9700 . 1_465 no
    C14A H4A2 2.6700 . . no
    C16A H4B1 2.8600 . 2_665 no
    C16B H8A2 2.9800 . 1_655 no
    C20B H7B1 2.9700 . 1_565 no
    H1A H8A3 2.4100 . . no
    H1A H2A1 2.2500 . . no
    H1A H7A2 2.4200 . . no
    H1B H2B1 2.2800 . . no
    H1B H7B2 2.3900 . . no
    H1B H8B1 2.5300 . . no
    H2A1 H4B2 2.3800 . 2_666 no
    H2A1 H1A 2.2500 . . no
    H7A2 H1A 2.4200 . . no
    H8A2 H16B 2.5400 . 1_455 no
    H2B2 H10B 2.5700 . 2_665 no
    H13A H20B 2.5500 . . no
loop_
    _geom_angle_atom_site_label_1
    _geom_angle_atom_site_label_2
    _geom_angle_atom_site_label_3
    _geom_angle_site_symmetry_1
    _geom_angle_site_symmetry_2
    _geom_angle_site_symmetry_3
    _geom_angle
    _geom_angle_publ_flag
    O3A S1A C15A . . . 105.74(10) no
    O1A S1A O3A . . . 113.82(10) no
    O1A S1A C15A . . . 105.92(9) no
    O1A S1A O2A . . . 111.57(9) no
    O2A S1A C15A . . . 105.93(9) no
    O2A S1A O3A . . . 113.08(10) no
    O2B S1B O3B . . . 111.80(9) no
    O1B S1B C15B . . . 105.88(9) no
    O1B S1B O3B . . . 114.99(9) no
    O2B S1B C15B . . . 105.67(8) no
    O3B S1B C15B . . . 106.12(10) no
    O1B S1B O2B . . . 111.61(9) no
    C2A N1A C6A . . . 122.28(15) no
    C2A N3A C4A . . . 118.01(16) no
    C6A N1A H1A . . . 119.00 no
    C2A N1A H1A . . . 119.00 no
    H2A2 N2A H2A1 . . . 120.00 no
    C2A N2A H2A1 . . . 120.00 no
    C2A N2A H2A2 . . . 120.00 no
    C4A N4A H4A2 . . . 120.00 no
    H4A1 N4A H4A2 . . . 120.00 no
    C4A N4A H4A1 . . . 120.00 no
    C2B N1B C6B . . . 121.60(17) no
    C2B N3B C4B . . . 118.31(17) no
    C6B N1B H1B . . . 119.00 no
    C2B N1B H1B . . . 119.00 no
    C2B N2B H2B1 . . . 120.00 no
    H2B2 N2B H2B1 . . . 120.00 no
    C2B N2B H2B2 . . . 120.00 no
    H4B1 N4B H4B2 . . . 120.00 no
    C4B N4B H4B1 . . . 120.00 no
    C4B N4B H4B2 . . . 120.00 no
    C16A N17A C18A . . . 116.4(2) no
    C16B N17B C18B . . . 116.7(3) no
    N1A C2A N3A . . . 121.39(15) no
    N1A C2A N2A . . . 118.09(16) no
    N2A C2A N3A . . . 120.52(16) no
    N3A C4A N4A . . . 116.04(17) no
    N4A C4A C5A . . . 121.14(16) no
    N3A C4A C5A . . . 122.80(16) no
    C4A C5A C9A . . . 120.40(15) no
    C4A C5A C6A . . . 116.69(15) no
    C6A C5A C9A . . . 122.91(16) no
    N1A C6A C7A . . . 114.49(15) no
    C5A C6A C7A . . . 126.76(16) no
    N1A C6A C5A . . . 118.72(16) no
    C6A C7A C8A . . . 112.06(17) no
    C5A C9A C10A . . . 120.68(16) no
    C10A C9A C14A . . . 118.25(17) no
    C5A C9A C14A . . . 121.05(17) no
    C9A C10A C11A . . . 121.5(2) no
    C10A C11A C12A . . . 118.5(2) no
    Cl1A C12A C11A . . . 119.49(17) no
    Cl1A C12A C13A . . . 118.89(16) no
    C11A C12A C13A . . . 121.59(19) no
    C12A C13A C14A . . . 119.3(2) no
    C9A C14A C13A . . . 120.91(19) no
    C8A C7A H7A2 . . . 109.00 no
    C6A C7A H7A2 . . . 109.00 no
    C8A C7A H7A1 . . . 109.00 no
    C6A C7A H7A1 . . . 109.00 no
    H7A1 C7A H7A2 . . . 108.00 no
    C7A C8A H8A3 . . . 109.00 no
    H8A1 C8A H8A3 . . . 109.00 no
    C7A C8A H8A2 . . . 109.00 no
    H8A1 C8A H8A2 . . . 109.00 no
    C7A C8A H8A1 . . . 109.00 no
    H8A2 C8A H8A3 . . . 109.00 no
    C9A C10A H10A . . . 119.00 no
    C11A C10A H10A . . . 119.00 no
    C10A C11A H11A . . . 121.00 no
    C12A C11A H11A . . . 121.00 no
    C12A C13A H13A . . . 120.00 no
    C14A C13A H13A . . . 120.00 no
    C13A C14A H14A . . . 120.00 no
    C9A C14A H14A . . . 120.00 no
    N1B C2B N2B . . . 119.11(18) no
    N2B C2B N3B . . . 119.20(18) no
    N1B C2B N3B . . . 121.68(16) no
    N3B C4B N4B . . . 116.46(18) no
    N3B C4B C5B . . . 122.36(18) no
    N4B C4B C5B . . . 121.18(17) no
    C6B C5B C9B . . . 122.95(18) no
    C4B C5B C9B . . . 120.27(17) no
    C4B C5B C6B . . . 116.73(17) no
    C5B C6B C7B . . . 125.56(17) no
    N1B C6B C7B . . . 115.24(17) no
    N1B C6B C5B . . . 119.17(18) no
    C6B C7B C8B . . . 112.0(2) no
    C5B C9B C10B . . . 122.07(19) no
    C10B C9B C14B . . . 118.13(19) no
    C5B C9B C14B . . . 119.80(19) no
    C9B C10B C11B . . . 120.2(2) no
    C10B C11B C12B . . . 120.3(2) no
    C11B C12B C13B . . . 120.7(2) no
    Cl1B C12B C11B . . . 120.23(19) no
    Cl1B C12B C13B . . . 119.1(2) no
    C12B C13B C14B . . . 119.7(3) no
    C9B C14B C13B . . . 120.9(3) no
    C8B C7B H7B2 . . . 109.00 no
    C8B C7B H7B1 . . . 109.00 no
    C6B C7B H7B2 . . . 109.00 no
    C6B C7B H7B1 . . . 109.00 no
    H7B1 C7B H7B2 . . . 108.00 no
    H8B1 C8B H8B3 . . . 110.00 no
    C7B C8B H8B1 . . . 109.00 no
    C7B C8B H8B2 . . . 109.00 no
    C7B C8B H8B3 . . . 109.00 no
    H8B1 C8B H8B2 . . . 109.00 no
    H8B2 C8B H8B3 . . . 109.00 no
    C9B C10B H10B . . . 120.00 no
    C11B C10B H10B . . . 120.00 no
    C12B C11B H11B . . . 120.00 no
    C10B C11B H11B . . . 120.00 no
    C12B C13B H13B . . . 120.00 no
    C14B C13B H13B . . . 120.00 no
    C13B C14B H14B . . . 120.00 no
    C9B C14B H14B . . . 120.00 no
    C16A C15A C20A . . . 118.02(19) no
    S1A C15A C16A . . . 117.92(16) no
    S1A C15A C20A . . . 124.05(16) no
    N17A C16A C15A . . . 124.5(2) no
    N17A C18A C19A . . . 124.2(3) no
    C18A C19A C20A . . . 118.8(3) no
    C15A C20A C19A . . . 118.1(2) no
    N17A C16A H16A . . . 118.00 no
    C15A C16A H16A . . . 118.00 no
    N17A C18A H18A . . . 118.00 no
    C19A C18A H18A . . . 118.00 no
    C18A C19A H19A . . . 121.00 no
    C20A C19A H19A . . . 121.00 no
    C15A C20A H20A . . . 121.00 no
    C19A C20A H20A . . . 121.00 no
    S1B C15B C16B . . . 118.77(16) no
    S1B C15B C20B . . . 123.70(15) no
    C16B C15B C20B . . . 117.52(18) no
    N17B C16B C15B . . . 124.2(2) no
    N17B C18B C19B . . . 123.5(2) no
    C18B C19B C20B . . . 119.0(2) no
    C15B C20B C19B . . . 118.99(19) no
    N17B C16B H16B . . . 118.00 no
    C15B C16B H16B . . . 118.00 no
    N17B C18B H18B . . . 118.00 no
    C19B C18B H18B . . . 118.00 no
    C18B C19B H19B . . . 121.00 no
    C20B C19B H19B . . . 120.00 no
    C15B C20B H20B . . . 120.00 no
    C19B C20B H20B . . . 121.00 no
loop_
    _geom_torsion_atom_site_label_1
    _geom_torsion_atom_site_label_2
    _geom_torsion_atom_site_label_3
    _geom_torsion_atom_site_label_4
    _geom_torsion_site_symmetry_1
    _geom_torsion_site_symmetry_2
    _geom_torsion_site_symmetry_3
    _geom_torsion_site_symmetry_4
    _geom_torsion
    _geom_torsion_publ_flag
    O2A S1A C15A C16A . . . . 65.0(2) no
    O1A S1A C15A C16A . . . . -176.4(2) no
    O1A S1A C15A C20A . . . . 2.4(2) no
    O3A S1A C15A C20A . . . . 123.5(2) no
    O2A S1A C15A C20A . . . . -116.2(2) no
    O3A S1A C15A C16A . . . . -55.3(2) no
    O1B S1B C15B C16B . . . . -176.6(2) no
    O2B S1B C15B C16B . . . . 64.8(2) no
    O2B S1B C15B C20B . . . . -114.20(19) no
    O1B S1B C15B C20B . . . . 4.3(2) no
    O3B S1B C15B C20B . . . . 126.96(19) no
    O3B S1B C15B C16B . . . . -54.0(2) no
    C6A N1A C2A N2A . . . . -176.88(16) no
    C2A N1A C6A C7A . . . . 175.61(16) no
    C2A N1A C6A C5A . . . . -2.7(3) no
    C6A N1A C2A N3A . . . . 3.1(3) no
    C2A N3A C4A N4A . . . . 179.13(17) no
    C2A N3A C4A C5A . . . . -2.5(3) no
    C4A N3A C2A N1A . . . . -0.4(3) no
    C4A N3A C2A N2A . . . . 179.56(17) no
    C2B N1B C6B C7B . . . . -177.49(18) no
    C6B N1B C2B N2B . . . . 176.88(18) no
    C6B N1B C2B N3B . . . . -3.5(3) no
    C2B N1B C6B C5B . . . . 0.5(3) no
    C4B N3B C2B N2B . . . . -177.53(19) no
    C2B N3B C4B N4B . . . . -179.51(19) no
    C2B N3B C4B C5B . . . . 0.5(3) no
    C4B N3B C2B N1B . . . . 2.8(3) no
    C16A N17A C18A C19A . . . . -0.5(5) no
    C18A N17A C16A C15A . . . . 1.8(4) no
    C16B N17B C18B C19B . . . . 0.2(5) no
    C18B N17B C16B C15B . . . . 0.4(5) no
    N3A C4A C5A C6A . . . . 2.8(3) no
    N3A C4A C5A C9A . . . . -177.73(16) no
    N4A C4A C5A C9A . . . . 0.6(3) no
    N4A C4A C5A C6A . . . . -178.94(18) no
    C4A C5A C6A C7A . . . . -178.24(17) no
    C4A C5A C9A C10A . . . . 110.3(2) no
    C9A C5A C6A N1A . . . . -179.61(16) no
    C4A C5A C6A N1A . . . . -0.1(2) no
    C9A C5A C6A C7A . . . . 2.3(3) no
    C6A C5A C9A C10A . . . . -70.2(2) no
    C6A C5A C9A C14A . . . . 111.5(2) no
    C4A C5A C9A C14A . . . . -68.0(2) no
    N1A C6A C7A C8A . . . . -67.9(2) no
    C5A C6A C7A C8A . . . . 110.3(2) no
    C5A C9A C10A C11A . . . . -178.5(2) no
    C10A C9A C14A C13A . . . . -0.4(3) no
    C14A C9A C10A C11A . . . . -0.2(3) no
    C5A C9A C14A C13A . . . . 177.88(19) no
    C9A C10A C11A C12A . . . . 0.7(4) no
    C10A C11A C12A C13A . . . . -0.6(4) no
    C10A C11A C12A Cl1A . . . . 177.44(18) no
    Cl1A C12A C13A C14A . . . . -178.06(17) no
    C11A C12A C13A C14A . . . . 0.0(3) no
    C12A C13A C14A C9A . . . . 0.5(3) no
    N3B C4B C5B C6B . . . . -3.3(3) no
    N4B C4B C5B C9B . . . . -5.7(3) no
    N4B C4B C5B C6B . . . . 176.8(2) no
    N3B C4B C5B C9B . . . . 174.24(19) no
    C9B C5B C6B N1B . . . . -174.81(18) no
    C4B C5B C6B N1B . . . . 2.6(3) no
    C4B C5B C6B C7B . . . . -179.57(19) no
    C9B C5B C6B C7B . . . . 3.0(3) no
    C6B C5B C9B C10B . . . . -93.4(3) no
    C4B C5B C9B C10B . . . . 89.3(3) no
    C4B C5B C9B C14B . . . . -89.7(3) no
    C6B C5B C9B C14B . . . . 87.7(3) no
    C5B C6B C7B C8B . . . . -103.5(3) no
    N1B C6B C7B C8B . . . . 74.4(3) no
    C10B C9B C14B C13B . . . . 0.0(4) no
    C5B C9B C14B C13B . . . . 179.0(3) no
    C5B C9B C10B C11B . . . . -178.8(2) no
    C14B C9B C10B C11B . . . . 0.1(4) no
    C9B C10B C11B C12B . . . . -0.1(4) no
    C10B C11B C12B Cl1B . . . . 179.7(2) no
    C10B C11B C12B C13B . . . . -0.1(5) no
    C11B C12B C13B C14B . . . . 0.2(5) no
    Cl1B C12B C13B C14B . . . . -179.5(3) no
    C12B C13B C14B C9B . . . . -0.2(5) no
    C20A C15A C16A N17A . . . . -1.8(4) no
    S1A C15A C20A C19A . . . . -178.3(3) no
    S1A C15A C16A N17A . . . . 177.1(2) no
    C16A C15A C20A C19A . . . . 0.5(4) no
    N17A C18A C19A C20A . . . . -0.7(6) no
    C18A C19A C20A C15A . . . . 0.7(5) no
    S1B C15B C16B N17B . . . . -179.7(2) no
    C20B C15B C16B N17B . . . . -0.6(4) no
    S1B C15B C20B C19B . . . . 179.24(17) no
    C16B C15B C20B C19B . . . . 0.2(3) no
    N17B C18B C19B C20B . . . . -0.6(4) no
    C18B C19B C20B C15B . . . . 0.4(3) no
loop_
    _geom_hbond_atom_site_label_D
    _geom_hbond_atom_site_label_H
    _geom_hbond_atom_site_label_A
    _geom_hbond_site_symmetry_A
    _geom_hbond_distance_DH
    _geom_hbond_distance_HA
    _geom_hbond_distance_DA
    _geom_hbond_angle_DHA
    _geom_hbond_publ_flag
    N2A H2A2 O2B 2_666 0.86 2.15 2.978(2) 162 yes
    N1A H1A O1A 2_566 0.86 1.92 2.764(2) 166 yes
    N1B H1B O1B 2_665 0.86 1.97 2.805(2) 164 yes
    N2A H2A1 O2A 2_566 0.86 2.00 2.808(2) 157 yes
    N4A H4A1 N3A 2_666 0.86 2.17 3.027(2) 178 yes
    N4A H4A2 O2B . 0.86 2.22 2.909(2) 137 yes
    N2B H2B2 O3A 2_665 0.86 2.15 3.003(3) 171 yes
    N2B H2B1 O2B 2_665 0.86 2.16 3.005(2) 167 yes
    N4B H4B1 N17A 2_665 0.86 2.19 3.033(3) 168 yes
    C10B H10B O3A . 0.93 2.51 3.299(3) 143 yes
    C16A H16A N3B 2_665 0.93 2.44 3.128(3) 131 yes
    C19B H19B O1A 1_565 0.93 2.48 3.361(3) 157 yes
