# Supplementary material for: Hydrogen-bonding patterns in pyrimethaminium pyridine-3-sulfonate
Source: Acta Crystallogr Sect E Struct Rep Online. 2010 Jul 24;66(Pt 8):o2121–2. doi: 10.1107/S1600536810029119 (PMC3007288; doi:10.1107/S1600536810029119)
Supplement: Supplementary file 2 [file e-66-o2121-Isup2.hkl]

#
# h,k,l, Fc-squared, Fo-squared, sigma(Fo-squared) and status flag
#
data_I
_shelx_title ' PTMJS317 in P-1'
_shelx_refln_list_code          4
_shelx_F_calc_maximum      195.39
_exptl_crystal_F_000       848.00
_reflns_d_resolution_high  0.6845
 
loop_
 _symmetry_equiv_pos_as_xyz
 'x, y, z'
 '-x, -y, -z'
 
_cell_length_a    10.4525
_cell_length_b    12.1995
_cell_length_c    16.5394
_cell_angle_alpha  81.130
_cell_angle_beta   83.580
_cell_angle_gamma  68.649
 
_shelx_F_squared_multiplier     1.000
 
loop_
 _refln_index_h
 _refln_index_k
 _refln_index_l
 _refln_F_squared_calc
 _refln_F_squared_meas
 _refln_F_squared_sigma
 _refln_observed_status
   1   0   0      229.57      217.24      4.25 o
   2   0   0      238.00      241.85      4.45 o
   3   0   0     3167.42     2975.38     47.39 o
   4   0   0     1658.85     1737.83     28.33 o
   5   0   0      451.72      538.56      9.92 o
   6   0   0      108.11      118.53      4.14 o
   7   0   0      606.87      623.45     11.08 o
   8   0   0       39.92       38.16      2.86 o
   9   0   0       42.79       39.77      3.29 o
  10   0   0        0.01       -1.23      2.85 o
  11   0   0       74.42       77.11      6.64 o
  12   0   0       10.86        9.68      3.41 o
  13   0   0        0.44       -4.91      4.91 o
 -13   1   0        8.70       20.06      8.19 o
 -12   1   0       56.97       58.78      5.21 o
 -11   1   0       50.70       52.81      5.93 o
 -10   1   0        3.56        1.15      3.14 o
  -9   1   0        0.78       -2.61      2.61 o
  -8   1   0      426.43      406.94     12.35 o
  -7   1   0      336.84      308.97      6.79 o
  -6   1   0     3125.95     3247.00     45.71 o
  -5   1   0       14.32        6.53      0.80 o
  -4   1   0      806.86      883.08     13.07 o
  -3   1   0      924.44     1127.06     16.82 o
  -2   1   0    17447.32    16479.04    376.21 o
  -1   1   0    10465.71    10041.70    345.83 o
   0   1   0     4405.40     3916.64    107.12 o
   1   1   0      376.54      395.15      4.75 o
   2   1   0       12.82       17.28      0.71 o
   3   1   0     1757.70     1722.70     24.73 o
   4   1   0     3090.92     3089.37     49.34 o
   5   1   0     1369.83     1345.91     26.14 o
   6   1   0     2130.58     2141.74     49.35 o
   7   1   0        0.54       -1.19      1.19 o
   8   1   0      134.31      135.17      5.09 o
   9   1   0      216.35      243.67      5.57 o
  10   1   0      121.00      132.22      7.14 o
  11   1   0        2.80        1.38      2.21 o
  12   1   0       15.22       13.28      3.06 o
  13   1   0        0.24        2.77      4.42 o
  14   1   0        0.16       -1.64      4.48 o
 -13   2   0       24.78       30.29      9.82 o
 -12   2   0        0.67        0.82      6.55 o
 -11   2   0        1.24        4.69      4.02 o
 -10   2   0        2.02       -1.64      2.95 o
  -9   2   0      103.11      111.63      7.22 o
  -8   2   0       37.06       35.46      4.31 o
  -7   2   0      117.84      131.40      6.80 o
  -6   2   0      363.41      349.19      6.07 o
  -5   2   0      480.72      529.63      8.98 o
  -4   2   0     3000.73     3402.56     43.35 o
  -3   2   0     4494.61     5099.24    101.67 o
  -2   2   0    33117.57    31292.63    923.46 o
  -1   2   0     2353.79     2436.64     37.26 o
   0   2   0    11247.50    11197.54    248.73 o
   1   2   0      656.24      687.27      8.49 o
   2   2   0     6739.41     6669.42    146.78 o
   3   2   0      808.19      797.03      9.34 o
   4   2   0     1046.22     1130.79     16.82 o
   5   2   0      526.80      608.52     10.85 o
   6   2   0      243.79      246.09      5.57 o
   7   2   0      264.75      280.71      6.45 o
   8   2   0      215.16      226.23      5.88 o
   9   2   0      175.18      155.91      6.92 o
  10   2   0       39.04       39.55      3.05 o
  11   2   0        0.78       -0.82      2.09 o
  12   2   0        9.39       14.16      5.32 o
  13   2   0       12.29       21.02      5.35 o
  14   2   0       22.97       37.68      5.59 o
 -12   3   0       17.98       13.10      7.78 o
 -11   3   0        6.03        0.82      6.14 o
 -10   3   0       11.48        7.37      5.73 o
  -9   3   0       35.18       40.02      5.06 o
  -8   3   0       64.33       59.34     11.46 o
  -7   3   0        1.73       -2.61      2.61 o
  -6   3   0        7.94        4.29      3.68 o
  -5   3   0      578.74      627.74     12.55 o
  -4   3   0     3696.87     4060.07     93.79 o
  -3   3   0      244.09      273.22      6.38 o
  -2   3   0      776.14      640.66     15.92 o
  -1   3   0     7982.88     7807.52    158.34 o
   0   3   0      318.50      323.76      5.00 o
   1   3   0     5633.54     5711.08     64.98 o
   2   3   0      346.28      345.37      4.55 o
   3   3   0      368.98      450.23      5.84 o
   4   3   0     1575.97     1595.91     19.08 o
   5   3   0      128.59      125.94      2.72 o
   6   3   0        6.00        8.66      1.25 o
   7   3   0      565.99      595.01      9.95 o
   8   3   0       11.14        7.65      1.50 o
   9   3   0      305.32      282.24      6.36 o
  10   3   0       22.60       27.79      1.58 o
  11   3   0       20.49       23.27      2.42 o
  12   3   0        3.55        2.08      2.91 o
  13   3   0       93.77      122.28      8.23 o
  14   3   0      103.02      140.31      7.95 o
 -12   4   0        1.52        7.78      7.37 o
 -11   4   0       26.58       45.44      9.42 o
 -10   4   0        7.15       14.07      4.72 o
  -9   4   0       30.42       33.10      4.90 o
  -8   4   0      102.79      113.99      9.21 o
  -7   4   0      154.71      158.44      8.09 o
  -6   4   0      212.48      190.30      8.25 o
  -5   4   0      151.89      160.08      7.24 o
  -4   4   0       22.99       23.04      3.50 o
  -3   4   0      133.33      122.90      5.50 o
  -2   4   0      110.59      103.44      3.70 o
  -1   4   0       46.51       29.61      1.04 o
   0   4   0     1966.60     1880.49     23.45 o
   1   4   0     5515.60     5257.70     67.69 o
   2   4   0     5195.37     5308.02     66.01 o
   3   4   0     8818.84     9291.68    149.92 o
   4   4   0        0.25        1.03      0.59 o
   5   4   0     1574.69     1641.16     21.38 o
   6   4   0        3.08        2.48      0.72 o
   7   4   0       99.65      102.59      2.33 o
   8   4   0       54.90       53.52      1.79 o
   9   4   0      753.39      778.92     10.74 o
  10   4   0       47.25       50.29      2.22 o
  11   4   0       38.98       39.07      2.48 o
  12   4   0       86.23       93.80      4.32 o
  13   4   0        5.89        9.05      2.72 o
  14   4   0       16.75        9.42      4.02 o
  15   4   0        1.65       -0.09      4.60 o
 -11   5   0        5.75        4.09      6.96 o
 -10   5   0        2.53        6.55      6.14 o
  -9   5   0        5.81        7.37      4.19 o
  -8   5   0       11.52        9.79      3.73 o
  -7   5   0        5.35        7.16      3.47 o
  -6   5   0        2.69       -1.43      2.61 o
  -5   5   0       14.94       13.06      2.89 o
  -4   5   0      394.07      360.81     11.72 o
  -3   5   0        1.58       -0.36      1.71 o
  -2   5   0        6.36        7.44      1.55 o
  -1   5   0     1597.27     1718.64     22.03 o
   0   5   0      201.73      218.62      3.64 o
   1   5   0      740.94      775.42     10.48 o
   2   5   0     1848.32     2113.60     24.71 o
   3   5   0     1515.04     1425.07     18.11 o
   4   5   0      660.05      619.27      7.89 o
   5   5   0     2865.96     2877.60     36.75 o
   6   5   0      164.67      140.28      3.24 o
   7   5   0        3.91        1.38      1.58 o
   8   5   0      219.42      206.68      4.47 o
   9   5   0      101.01      122.16      3.16 o
  10   5   0      238.80      250.07      6.09 o
  11   5   0      169.05      170.21      4.99 o
  12   5   0      122.09      123.67      4.48 o
  13   5   0       22.66       23.79      2.58 o
  14   5   0       37.26       38.52      3.15 o
  15   5   0        4.33        0.00      6.14 o
 -10   6   0       25.18       23.74      8.19 o
  -9   6   0        4.49        4.91      6.14 o
  -8   6   0       20.75       22.81      4.60 o
  -7   6   0       62.90       67.01      6.06 o
  -6   6   0      100.24       80.39      5.93 o
  -5   6   0        3.22        6.32      3.03 o
  -4   6   0      113.83       87.35      5.35 o
  -3   6   0       62.61       61.35      4.31 o
  -2   6   0     1653.98     1727.40     28.20 o
  -1   6   0     2190.15     2248.47     28.74 o
   0   6   0      550.70      538.07      7.78 o
   1   6   0     1405.59     1433.68     18.69 o
   2   6   0      210.00      213.21      7.57 o
   3   6   0     2679.25     2929.17     36.66 o
   4   6   0     1330.25     1328.38     17.59 o
   5   6   0      254.77      266.61      4.32 o
   6   6   0      738.38      719.33     10.16 o
   7   6   0       67.92       58.00      2.36 o
   8   6   0        0.01        0.41      1.24 o
   9   6   0      544.36      537.60     10.66 o
  10   6   0      247.10      264.25      6.58 o
  11   6   0       65.63       64.99      3.43 o
  12   6   0      120.41      123.06      4.66 o
  13   6   0        4.12        7.29      2.19 o
  14   6   0       42.72       36.07      3.12 o
  15   6   0       12.16       17.14      4.50 o
 -10   7   0       12.23       31.93      9.01 o
  -9   7   0        5.52        9.42      6.96 o
  -8   7   0        0.75       -1.98      3.54 o
  -7   7   0        2.68       -2.20      3.14 o
  -6   7   0       86.44       84.28     13.71 o
  -5   7   0       24.85       11.05      3.47 o
  -4   7   0      150.82      127.69      6.80 o
  -3   7   0       19.69       15.11      3.03 o
  -2   7   0      430.87      388.79      9.85 o
  -1   7   0      421.83      420.51      6.48 o
   0   7   0      954.63     1040.46     14.16 o
   1   7   0      280.60      325.78      6.60 o
   2   7   0       49.36       47.18      2.51 o
   3   7   0      863.13      862.64     11.73 o
   4   7   0      526.73      503.55      7.29 o
   5   7   0       25.70       23.11      2.43 o
   6   7   0     1181.34     1203.22     20.33 o
   7   7   0        7.96        7.86      1.61 o
   8   7   0      366.33      346.27      7.66 o
   9   7   0       21.96       18.87      2.17 o
  10   7   0       31.15       33.99      2.61 o
  11   7   0      233.86      225.80      6.29 o
  12   7   0        1.24       -0.86      1.83 o
  13   7   0        1.53       -0.60      2.05 o
  14   7   0        0.07       -2.05      2.05 o
  15   7   0        3.37        8.49      2.61 o
  -9   8   0       34.22       48.31     10.23 o
  -8   8   0        8.46       -0.82      6.14 o
  -7   8   0       15.47       16.02      4.31 o
  -6   8   0       30.84       35.10      5.32 o
  -5   8   0        5.59        7.16      4.30 o
  -4   8   0        0.08       -1.83      3.27 o
  -3   8   0      159.87      152.04      7.38 o
  -2   8   0      637.29      606.88     14.10 o
  -1   8   0        8.88        1.74      4.49 o
   0   8   0      497.63      483.78      8.86 o
   1   8   0      166.18      182.48      4.13 o
   2   8   0       93.23       88.95      2.83 o
   3   8   0      103.87       97.70      2.90 o
   4   8   0      289.07      283.47      4.75 o
   5   8   0       71.98       75.15      3.27 o
   6   8   0       40.36       40.95      2.49 o
   7   8   0      507.45      493.18     10.01 o
   8   8   0       30.77       25.81      2.43 o
   9   8   0       37.14       33.89      2.67 o
  10   8   0       44.37       34.44      2.81 o
  11   8   0       37.57       39.94      3.06 o
  12   8   0        0.52       -0.97      1.83 o
  13   8   0        6.06        1.93      2.36 o
  14   8   0        1.06       -0.51      3.02 o
  15   8   0        1.22       -0.93      4.19 o
  -8   9   0       10.04       13.10      7.78 o
  -7   9   0        0.27       -2.46      5.73 o
  -6   9   0        7.31       -1.62      3.44 o
  -5   9   0        9.46       10.69      4.30 o
  -4   9   0       14.54       11.05      3.47 o
  -3   9   0       31.32       37.33      4.48 o
  -2   9   0       26.08       27.94      3.60 o
  -1   9   0        6.68        5.05      6.26 o
   0   9   0      168.39      151.38      4.39 o
   1   9   0        0.60       -1.44      1.97 o
   2   9   0       13.52        9.01      2.27 o
   3   9   0      366.90      394.33      7.20 o
   4   9   0     1091.08     1156.00     17.31 o
   5   9   0       79.16       75.89      3.49 o
   6   9   0        1.29       -0.74      1.68 o
   7   9   0      862.77      868.27     15.89 o
   8   9   0       87.84      102.58      4.24 o
   9   9   0        2.32        3.35      1.78 o
  10   9   0       11.40       14.09      2.78 o
  11   9   0        2.75       -0.49      1.92 o
  12   9   0        5.82        1.69      2.17 o
  13   9   0       28.60       31.61      6.48 o
  14   9   0        0.34       -2.38      2.38 o
  -7  10   0        0.05        0.82      6.55 o
  -6  10   0        5.96       -3.27      5.73 o
  -5  10   0       10.01        9.01      4.05 o
  -4  10   0        2.73        1.51      3.32 o
  -3  10   0        5.94        1.10      6.35 o
  -2  10   0       53.22       53.99      4.14 o
  -1  10   0       70.35       68.17      4.14 o
   0  10   0        8.54        5.48      6.86 o
   1  10   0      564.15      540.08     10.56 o
   2  10   0        0.03       -2.49      2.49 o
   3  10   0      100.28       90.38      3.21 o
   4  10   0        0.01       -1.32      1.32 o
   5  10   0      117.82       99.48      4.15 o
   6  10   0        0.11       -1.62      1.62 o
   7  10   0        3.60        1.05      1.73 o
   8  10   0      229.41      234.28      6.58 o
   9  10   0       27.10       21.84      2.57 o
  10  10   0       46.49       43.27      3.32 o
  11  10   0       12.15        9.87      3.60 o
  12  10   0       58.38       68.71      4.56 o
  13  10   0       48.08       53.99      4.38 o
  14  10   0        1.12       -0.76      2.69 o
  -6  11   0        4.32        3.68      6.14 o
  -5  11   0       86.17       95.38     11.46 o
  -4  11   0       10.36       10.18      4.02 o
  -3  11   0       30.33       35.51      6.75 o
  -2  11   0       90.72       90.48      5.33 o
  -1  11   0        1.46       -0.49      3.86 o
   0  11   0        0.13       -3.57      4.74 o
   1  11   0        1.39       -2.06      3.56 o
   2  11   0      176.46       85.56     23.74 o
   3  11   0        9.92       10.42      2.08 o
   4  11   0       26.74       27.90      2.60 o
   5  11   0      136.33      142.01      5.04 o
   6  11   0       47.69       46.79      4.11 o
   7  11   0       18.57       17.52      2.53 o
   8  11   0        0.62       -1.89      1.89 o
   9  11   0        1.10        0.40      2.06 o
  10  11   0        2.01       -0.25      2.03 o
  11  11   0       80.93       97.32      4.82 o
  12  11   0       37.30       43.22      4.12 o
  13  11   0        8.52        7.40      3.02 o
  14  11   0        0.19       -1.34      5.53 o
  -5  12   0        9.84        1.23      6.14 o
  -4  12   0       10.07        8.82      4.19 o
  -3  12   0       24.80       32.65      8.60 o
  -2  12   0        0.12        1.32      2.82 o
  -1  12   0       85.09      101.83      8.27 o
   0  12   0       15.82       18.53      6.00 o
   1  12   0        0.88       -1.06      4.96 o
   2  12   0      179.60       81.05     24.56 o
   3  12   0        5.44        6.01      3.14 o
   4  12   0       70.08       85.16      4.12 o
   5  12   0       61.90       60.45      4.92 o
   6  12   0        5.23        3.70      2.18 o
   7  12   0        2.30        1.29      2.03 o
   8  12   0       87.78       82.14      4.31 o
   9  12   0        4.34        3.83      2.32 o
  10  12   0       19.18       26.06      4.02 o
  11  12   0       27.92       29.38      3.77 o
  12  12   0        5.07        9.45      4.82 o
  13  12   0       10.70        2.83      3.66 o
  -4  13   0       12.72        3.68      6.14 o
  -3  13   0        7.42        5.86      4.19 o
  -2  13   0        8.80        9.98      8.39 o
  -1  13   0        1.31        1.98      3.54 o
   0  13   0        4.60        1.59      3.33 o
   1  13   0       10.67        6.44      6.05 o
   2  13   0        8.61        2.01      4.49 o
   3  13   0        7.90        7.45      4.03 o
   4  13   0        0.33       -2.20      2.20 o
   5  13   0       64.08       71.42      4.03 o
   6  13   0        3.91        4.04      2.30 o
   7  13   0       15.66       19.95      2.87 o
   8  13   0        4.80        4.38      3.43 o
   9  13   0        5.18        7.15      2.55 o
  10  13   0       46.40       46.60      4.40 o
  11  13   0       27.66       31.82      4.21 o
  12  13   0       35.81       45.03      5.21 o
  13  13   0        0.06       -3.41      3.41 o
  -3  14   0        0.94        2.46      6.14 o
  -2  14   0        1.48        5.32      6.14 o
  -1  14   0        0.33        5.38      4.31 o
   0  14   0      111.18      121.27     13.63 o
   1  14   0        6.64        5.07      4.02 o
   2  14   0       28.49       19.95      5.17 o
   3  14   0        4.05       -0.31      3.65 o
   4  14   0       43.88       47.72     12.49 o
   5  14   0       20.00       16.05      3.44 o
   6  14   0       38.77       32.26      3.35 o
   7  14   0       11.60        4.91      2.56 o
   8  14   0        4.74        2.20      2.52 o
   9  14   0        2.05       -0.20      2.72 o
  10  14   0       10.59        4.62      3.31 o
  11  14   0        4.28        6.96      4.63 o
  12  14   0        0.46       -3.54      3.54 o
  -1  15   0        0.00        5.01      8.19 o
   0  15   0       15.17       13.92      4.90 o
   1  15   0        6.36        4.29      4.21 o
   2  15   0        0.02       -0.46      3.88 o
   3  15   0        0.03        2.95      4.18 o
   4  15   0       50.95       56.30     12.90 o
   5  15   0        2.77        1.66      4.52 o
   6  15   0        0.37       -2.83      2.83 o
   7  15   0        0.04       -2.24      2.24 o
   8  15   0       13.35       11.08      3.39 o
   9  15   0        4.97        3.35      3.40 o
  10  15   0       21.13       19.09      4.50 o
  11  15   0        4.67        4.68      4.39 o
   0  16   0       30.22       23.05      5.77 o
   1  16   0        1.87        6.68      4.40 o
   2  16   0        2.26        0.58      5.06 o
   3  16   0        4.68        7.66      4.91 o
   4  16   0        2.60        5.02      4.61 o
   5  16   0        0.00        3.26      4.60 o
   6  16   0        4.76        7.39      4.82 o
   7  16   0       10.28        2.46      8.19 o
   8  16   0        1.31       -1.79      4.01 o
   9  16   0        0.47       -3.03      3.03 o
  10  16   0        3.50        1.51      4.52 o
   2  17   0        7.57       15.97      8.60 o
   3  17   0        2.31        3.82      4.91 o
   4  17   0        7.09       11.57      5.30 o
   5  17   0        1.52        4.09      8.60 o
   6  17   0        1.25        0.82      8.60 o
   7  17   0        8.58        3.27      8.60 o
   8  17   0        1.82        6.14      8.60 o
  -8 -17   1        0.49        2.46      8.19 o
  -7 -17   1        6.08       15.56      9.82 o
  -6 -17   1        7.46        9.82      9.01 o
  -5 -17   1        0.38        6.55      8.19 o
  -4 -17   1        0.25        5.32      8.19 o
  -3 -17   1        0.73       -0.82      4.61 o
 -10 -16   1       14.57       18.76      5.41 o
  -9 -16   1        6.01       -1.58      3.33 o
  -8 -16   1        1.18        6.34      4.61 o
  -7 -16   1        7.53       -1.23      7.37 o
  -6 -16   1        1.02       -6.96      6.96 o
  -5 -16   1        0.34       -0.82      6.96 o
  -4 -16   1        0.11        4.04      4.52 o
  -3 -16   1       17.61       37.17      6.19 o
  -2 -16   1        9.22        8.03      6.72 o
  -1 -16   1        7.86        7.78      4.66 o
   0 -16   1        1.07        6.13      4.82 o
 -11 -15   1        4.05        0.27      3.90 o
 -10 -15   1        1.17       -3.07      3.07 o
  -9 -15   1       19.66       16.41      3.86 o
  -8 -15   1        6.51        5.54      3.29 o
  -7 -15   1        4.55        1.90      3.03 o
  -6 -15   1       48.45       65.91     11.05 o
  -5 -15   1        0.68       -3.84      3.84 o
  -4 -15   1        6.82        7.37      4.52 o
  -3 -15   1       14.49        9.83      4.82 o
  -2 -15   1       13.27        9.86      4.64 o
  -1 -15   1       18.58       19.29      5.63 o
   0 -15   1        3.44        6.21      4.42 o
   1 -15   1        0.24       -3.33      7.57 o
 -12 -14   1        2.95        0.71      3.89 o
 -11 -14   1       14.03        7.83      3.78 o
 -10 -14   1       11.10       14.85      3.69 o
  -9 -14   1        3.82       -3.33      3.33 o
  -8 -14   1        8.44        4.96      2.78 o
  -7 -14   1        0.24       -0.77      2.16 o
  -6 -14   1        1.25        3.42      2.26 o
  -5 -14   1       14.88        8.69      3.08 o
  -4 -14   1       36.05       31.15      5.21 o
  -3 -14   1       19.27       18.77      4.51 o
  -2 -14   1      120.02      135.63     17.49 o
  -1 -14   1        0.30        5.46      4.02 o
   0 -14   1        1.45        2.30      3.64 o
   1 -14   1        0.44        2.11      4.42 o
   2 -14   1        9.01       13.10      6.55 o
   3 -14   1       10.20       11.46      6.96 o
 -13 -13   1        2.53        6.14      6.96 o
 -12 -13   1        0.40       -2.29      2.80 o
 -11 -13   1       10.39       10.65      3.32 o
 -10 -13   1       15.45       10.57      4.61 o
  -9 -13   1        1.76        1.34      2.82 o
  -8 -13   1       10.13       11.10      2.87 o
  -7 -13   1        1.43       -0.15      2.09 o
  -6 -13   1       29.75       36.54      3.28 o
  -5 -13   1        2.06        4.36      2.21 o
  -4 -13   1       85.18       95.93      5.39 o
  -3 -13   1       14.34       16.50      4.14 o
  -2 -13   1       11.92       10.43      4.43 o
  -1 -13   1        0.32       -0.21      3.28 o
   0 -13   1       47.52       56.86      5.99 o
   1 -13   1        3.18       10.47      4.19 o
   2 -13   1       91.08       99.64      7.38 o
   3 -13   1        0.25       -0.41      3.76 o
   4 -13   1        1.09       -4.09      5.32 o
 -13 -12   1       21.86       29.99      4.07 o
 -12 -12   1        7.01        8.01      3.07 o
 -11 -12   1        0.26       -2.58      2.58 o
 -10 -12   1       41.89       43.89      4.10 o
  -9 -12   1        3.74        0.26      2.30 o
  -8 -12   1        7.74        2.55      2.19 o
  -7 -12   1        1.65       -1.16      1.90 o
  -6 -12   1       41.57       45.32      5.20 o
  -5 -12   1        0.19       -1.71      2.03 o
  -4 -12   1      338.63      353.55      8.70 o
  -3 -12   1        4.36        1.67      2.26 o
  -2 -12   1        4.76       -1.47      4.42 o
  -1 -12   1       74.73       73.32      9.76 o
   0 -12   1       64.35       75.31      4.72 o
   1 -12   1        7.31       11.19      3.11 o
   2 -12   1       15.00       16.97      4.19 o
   3 -12   1       33.20       36.14      5.19 o
   4 -12   1        2.51       -2.05      5.32 o
   5 -12   1        0.91        2.87      6.14 o
 -14 -11   1        0.16       -1.47      3.33 o
 -13 -11   1       21.68       26.05      5.54 o
 -12 -11   1        3.86        7.45      3.30 o
 -11 -11   1        0.31       -0.92      2.51 o
 -10 -11   1       13.01        8.95      4.23 o
  -9 -11   1       15.72       20.30      2.90 o
  -8 -11   1        0.38       -0.40      1.95 o
  -7 -11   1      231.99      243.81      6.81 o
  -6 -11   1        8.87        8.02      2.16 o
  -5 -11   1        1.08       -1.21      1.72 o
  -4 -11   1        7.15        5.69      2.42 o
  -3 -11   1       40.45       38.39      4.04 o
  -2 -11   1      120.13      118.00     10.93 o
  -1 -11   1        2.17       -1.49      2.48 o
   0 -11   1      134.71      132.22      7.68 o
   1 -11   1       26.63       17.84      9.64 o
   2 -11   1       50.22       50.68      4.21 o
   3 -11   1       69.97       79.02      6.37 o
   4 -11   1        0.04       -0.82      4.09 o
   5 -11   1        2.17        0.00      5.32 o
   6 -11   1        0.03       -0.82      6.14 o
 -14 -10   1        0.12        0.37      2.73 o
 -13 -10   1        0.00        2.85      2.72 o
 -12 -10   1        9.79        5.05      2.68 o
 -11 -10   1        0.00       -1.18      2.13 o
 -10 -10   1       13.87       19.19      2.68 o
  -9 -10   1        5.01        2.69      1.94 o
  -8 -10   1       40.97       35.73      2.95 o
  -7 -10   1       21.41       20.03      2.45 o
  -6 -10   1       64.99       67.81      3.40 o
  -5 -10   1        2.09        1.09      1.69 o
  -4 -10   1       58.45       39.39      2.69 o
  -3 -10   1      538.93      537.89      9.38 o
  -2 -10   1        0.20       -2.62      2.62 o
  -1 -10   1      157.96      158.44      5.85 o
   0 -10   1       61.49       57.74      3.96 o
   1 -10   1       33.10       39.87      3.50 o
   2 -10   1       19.03       21.92      3.13 o
   3 -10   1        6.61        9.01      3.47 o
   4 -10   1        5.09        0.20      3.18 o
   5 -10   1       17.49       22.07      4.60 o
   6 -10   1       32.15       41.76      8.60 o
   7 -10   1       12.43       15.56      7.78 o
 -14  -9   1        2.72        2.77      2.61 o
 -13  -9   1        0.94       -2.55      2.55 o
 -12  -9   1       16.02       17.37      2.98 o
 -11  -9   1        2.99        5.86      2.14 o
 -10  -9   1        7.80        2.24      1.87 o
  -9  -9   1      152.77      136.21      4.83 o
  -8  -9   1       73.03       80.05      3.70 o
  -7  -9   1        1.35       -1.89      1.89 o
  -6  -9   1       39.01       34.91      2.60 o
  -5  -9   1        0.61        0.28      1.71 o
  -4  -9   1       59.86       57.63      2.76 o
  -3  -9   1      160.76      153.31      3.92 o
  -2  -9   1       46.76       47.66      2.26 o
  -1  -9   1       87.57       86.78      4.97 o
   0  -9   1      131.17      121.43      6.46 o
   1  -9   1      439.47      382.30      9.84 o
   2  -9   1        3.51        4.37      2.36 o
   3  -9   1      246.72      224.62     11.05 o
   4  -9   1        1.91        0.76      2.85 o
   5  -9   1       15.40       18.04      4.34 o
   6  -9   1       43.70       34.74      5.50 o
   7  -9   1        7.42        4.50      6.55 o
   8  -9   1        1.60       -4.09      6.14 o
 -14  -8   1       10.33       15.08      2.92 o
 -13  -8   1       12.84       16.78      2.88 o
 -12  -8   1       10.28        7.11      2.24 o
 -11  -8   1        0.06       -0.95      1.76 o
 -10  -8   1        3.51        5.26      1.92 o
  -9  -8   1       19.95       21.79      2.27 o
  -8  -8   1      137.00      147.18      4.70 o
  -7  -8   1       90.03       84.83      3.58 o
  -6  -8   1       55.34       58.93      2.91 o
  -5  -8   1      198.20      184.21      4.18 o
  -4  -8   1        8.64       13.47      1.30 o
  -3  -8   1      255.74      230.14      5.41 o
  -2  -8   1      189.48      163.59      3.85 o
  -1  -8   1      142.14      127.90      3.44 o
   0  -8   1       13.92       12.09      1.72 o
   1  -8   1       19.65       14.30      5.38 o
   2  -8   1        0.77       -4.47      5.32 o
   3  -8   1        1.93        1.64      2.32 o
   4  -8   1       91.10       94.77      6.37 o
   5  -8   1      185.28      168.93     13.92 o
   6  -8   1       25.43       21.07      7.57 o
   7  -8   1       13.32       13.51      4.34 o
   8  -8   1        1.07        0.82      5.73 o
   9  -8   1        5.74       18.01      8.19 o
 -15  -7   1        6.27        6.05      4.56 o
 -14  -7   1        8.48        5.50      2.51 o
 -13  -7   1       16.24       22.77      3.05 o
 -12  -7   1       28.84       28.44      4.02 o
 -11  -7   1       22.34       23.71      2.60 o
 -10  -7   1      117.57      125.39      4.35 o
  -9  -7   1       71.67       63.54      3.17 o
  -8  -7   1      223.13      215.55      5.52 o
  -7  -7   1       36.56       35.08      2.70 o
  -6  -7   1      304.23      324.42      6.05 o
  -5  -7   1      570.99      591.56      8.19 o
  -4  -7   1      272.60      287.86      5.93 o
  -3  -7   1      390.24      452.51      7.48 o
  -2  -7   1      194.40      224.69      4.49 o
  -1  -7   1       65.39       74.71      2.21 o
   0  -7   1       45.44       34.62      1.68 o
   1  -7   1      147.11      135.92      2.93 o
   2  -7   1       52.48       42.33      3.07 o
   3  -7   1      183.85      190.86     17.40 o
   4  -7   1      165.40      175.56      7.96 o
   5  -7   1       41.12       28.29      4.19 o
   6  -7   1       49.72       59.53      5.64 o
   7  -7   1       43.40       35.85     10.03 o
   8  -7   1        7.33        6.14      6.14 o
   9  -7   1        6.85        6.96      6.55 o
  10  -7   1        1.49        6.55      7.37 o
 -15  -6   1        3.96       -5.73      6.14 o
 -14  -6   1       11.89       13.21      2.46 o
 -13  -6   1       32.11       31.98      2.74 o
 -12  -6   1       65.36       66.30      3.36 o
 -11  -6   1       78.74       88.21      4.08 o
 -10  -6   1      123.02      119.08      4.20 o
  -9  -6   1       39.95       43.54      2.58 o
  -8  -6   1       89.77       84.29      2.83 o
  -7  -6   1      378.15      396.16      9.06 o
  -6  -6   1       48.85       50.10      1.98 o
  -5  -6   1      705.24      783.21     10.04 o
  -4  -6   1     1056.23     1052.05     21.45 o
  -3  -6   1      465.92      522.70      7.37 o
  -2  -6   1      374.49      330.92      5.64 o
  -1  -6   1      281.61      312.14      5.07 o
   0  -6   1       22.53       25.82      2.09 o
   1  -6   1      153.53      153.94      2.99 o
   2  -6   1      405.52      371.65      7.61 o
   3  -6   1       17.32       23.87      6.72 o
   4  -6   1        0.43        1.84      2.32 o
   5  -6   1      207.44      229.80      9.40 o
   6  -6   1        0.12       -3.48      3.48 o
   7  -6   1       46.42       45.85      7.78 o
   8  -6   1       47.24       50.17      5.89 o
   9  -6   1       17.46       26.61      7.37 o
  10  -6   1        1.18        7.78      6.96 o
 -15  -5   1        0.01        0.82      6.55 o
 -14  -5   1       11.69       18.31      2.65 o
 -13  -5   1       34.53       36.06      2.64 o
 -12  -5   1       39.26       45.22      2.83 o
 -11  -5   1       24.59       26.84      2.27 o
 -10  -5   1        0.49       -0.41      1.36 o
  -9  -5   1       45.66       50.98      3.46 o
  -8  -5   1      507.77      514.87      8.72 o
  -7  -5   1     2113.36     2134.41     31.68 o
  -6  -5   1       64.37       75.30      3.03 o
  -5  -5   1      298.51      311.17      4.99 o
  -4  -5   1       82.00      108.23      2.44 o
  -3  -5   1      558.76      565.81      7.75 o
  -2  -5   1     2602.33     2548.86     29.71 o
  -1  -5   1     2431.07     2413.08     30.59 o
   0  -5   1     1144.01     1301.65     16.97 o
   1  -5   1     2478.78     2516.61     59.79 o
   2  -5   1       36.97       18.03      1.64 o
   3  -5   1       70.26       71.16      4.48 o
   4  -5   1      123.88      135.91      6.37 o
   5  -5   1        1.36        7.57      2.61 o
   6  -5   1      384.60      372.66     33.36 o
   7  -5   1        0.05       -2.56      2.56 o
   8  -5   1        8.52       10.80      3.90 o
   9  -5   1       58.03       72.79      6.95 o
  10  -5   1        0.00        1.64      6.14 o
  11  -5   1        6.38        2.46      6.96 o
 -14  -4   1        0.32        6.72      3.67 o
 -13  -4   1       48.04       52.39      3.00 o
 -12  -4   1       39.99       46.51      3.83 o
 -11  -4   1      129.04      138.73      5.52 o
 -10  -4   1        4.54        2.02      1.55 o
  -9  -4   1      207.10      215.65      4.93 o
  -8  -4   1      120.55      113.69      3.21 o
  -7  -4   1      101.44      109.43      2.41 o
  -6  -4   1      114.00      135.11      3.04 o
  -5  -4   1      616.18      658.34     10.14 o
  -4  -4   1     2051.87     2253.59     26.72 o
  -3  -4   1      137.06      106.41      2.78 o
  -2  -4   1       22.94       32.26      1.24 o
  -1  -4   1     8116.44     7971.52     94.11 o
   0  -4   1       12.36       14.16      0.80 o
   1  -4   1      318.40      344.16      5.64 o
   2  -4   1       80.07       99.48      6.32 o
   3  -4   1       85.85       98.47      4.92 o
   4  -4   1       71.83       70.75      4.48 o
   5  -4   1      231.03      209.21      8.11 o
   6  -4   1      296.23      282.69     10.56 o
   7  -4   1        0.66        0.00      2.89 o
   8  -4   1        0.52       -2.74      2.74 o
   9  -4   1        3.75       -0.20      3.18 o
  10  -4   1       33.43       40.59      7.57 o
  11  -4   1        0.30       -1.64      6.14 o
  12  -4   1        5.90        2.46      6.96 o
 -14  -3   1        0.45        1.04      3.62 o
 -13  -3   1       57.35       68.08      5.67 o
 -12  -3   1       13.66       17.16      2.54 o
 -11  -3   1        1.01        0.67      1.70 o
 -10  -3   1       16.19       18.36      1.98 o
  -9  -3   1     1267.08     1348.08     19.33 o
  -8  -3   1       97.33      100.08      3.13 o
  -7  -3   1      687.07      656.83      9.94 o
  -6  -3   1      293.72      297.91      5.64 o
  -5  -3   1      223.81      205.71      5.55 o
  -4  -3   1      143.36      174.63      2.89 o
  -3  -3   1      426.41      515.28      6.54 o
  -2  -3   1     6629.07     6922.64    141.38 o
  -1  -3   1       74.19       86.42      1.65 o
   0  -3   1     1555.89     1408.75     19.30 o
   1  -3   1     1157.25     1181.28     16.12 o
   2  -3   1     3056.54     3437.95     76.56 o
   3  -3   1      736.63      739.84     14.51 o
   4  -3   1      395.32      473.52     18.17 o
   5  -3   1        2.32        2.21      1.24 o
   6  -3   1        1.67       -2.21      2.46 o
   7  -3   1      227.32      210.94     12.08 o
   8  -3   1        9.24        6.35      4.50 o
   9  -3   1        6.73        9.55      3.61 o
  10  -3   1       38.66       37.58      5.48 o
  11  -3   1        4.90       -0.41      5.32 o
  12  -3   1        4.30        9.01      7.37 o
 -14  -2   1        0.81        1.25      3.50 o
 -13  -2   1        4.86       11.49      3.68 o
 -12  -2   1        2.28       -0.04      2.91 o
 -11  -2   1       36.55       35.23      2.65 o
 -10  -2   1       27.29       24.98      2.41 o
  -9  -2   1      429.64      462.23      8.97 o
  -8  -2   1       11.40        7.16      1.78 o
  -7  -2   1        7.82        9.06      1.41 o
  -6  -2   1        0.07       -0.89      0.89 o
  -5  -2   1     2212.29     2250.99     32.22 o
  -4  -2   1       99.90       85.56      2.02 o
  -3  -2   1    25768.90    20134.08    650.59 o
  -2  -2   1    10094.93     9827.74    354.70 o
  -1  -2   1      348.31      414.38      7.99 o
   0  -2   1     6796.61     6482.32    163.57 o
   1  -2   1       32.87       27.22      1.13 o
   2  -2   1     1014.07     1029.39     24.17 o
   3  -2   1     1695.52     1902.19     36.34 o
   4  -2   1      501.57      480.18      8.96 o
   5  -2   1      322.26      367.91      6.28 o
   6  -2   1      360.64      372.71      8.06 o
   7  -2   1      410.27      371.50     12.30 o
   8  -2   1       60.30       42.76      4.60 o
   9  -2   1       25.63       22.02      4.19 o
  10  -2   1        1.60        2.01      3.14 o
  11  -2   1       49.45       51.35      9.42 o
  12  -2   1        0.21        2.05      6.55 o
  13  -2   1        2.22       13.92      7.78 o
 -14  -1   1        0.00       -3.07      4.34 o
 -13  -1   1       26.43       37.08     11.26 o
 -12  -1   1        0.37       -0.07      2.53 o
 -11  -1   1      116.29      126.56      5.51 o
 -10  -1   1        1.07       -0.46      1.46 o
  -9  -1   1       59.44       76.66      3.77 o
  -8  -1   1        0.62        0.33      2.43 o
  -7  -1   1       13.94       15.28      2.61 o
  -6  -1   1      181.52      161.16      4.95 o
  -5  -1   1      889.96      979.84     19.14 o
  -4  -1   1      857.37      874.92     16.94 o
  -3  -1   1      651.29      746.91     12.49 o
  -2  -1   1    19027.38    16078.95    614.86 o
  -1  -1   1      930.23      994.85     19.79 o
   0  -1   1      912.26      954.45     11.77 o
   1  -1   1    13292.79    12409.10    290.42 o
   2  -1   1     1183.46     1212.11     15.79 o
   3  -1   1       72.31       74.96      2.09 o
   4  -1   1     1513.30     1507.52     21.56 o
   5  -1   1      900.92      764.15     11.65 o
   6  -1   1      762.34      732.25     11.44 o
   7  -1   1      405.76      388.00      7.66 o
   8  -1   1      206.71      200.89      8.68 o
   9  -1   1      286.21      267.72     10.85 o
  10  -1   1       55.46       50.23      8.60 o
  11  -1   1        0.36       -1.67      3.24 o
  12  -1   1        3.63        3.70      4.48 o
  13  -1   1       15.97       16.85      5.35 o
 -14   0   1        3.23        5.73      7.37 o
 -13   0   1       12.82       12.83      4.90 o
 -12   0   1        2.93        1.20      4.93 o
 -11   0   1       14.95       15.56      4.82 o
 -10   0   1        2.46        1.01      2.49 o
  -9   0   1      278.20      282.04      5.69 o
  -8   0   1      183.48      178.41      4.30 o
  -7   0   1      210.10      228.75      6.58 o
  -6   0   1       63.48       68.14      3.19 o
  -5   0   1     1879.09     1786.95     33.56 o
  -4   0   1        2.62        5.69      1.01 o
  -3   0   1     8423.63     9123.36    199.29 o
  -2   0   1    26769.72    22808.94    533.80 o
  -1   0   1      564.42      558.60      8.06 o
   1   0   1      220.27      234.81      3.47 o
   2   0   1     9637.37     9618.43    113.54 o
   3   0   1     2885.01     2857.38     33.51 o
   4   0   1     3077.19     2903.08     40.48 o
   5   0   1     1240.92     1226.18     17.77 o
   6   0   1      207.51      244.05      7.62 o
   7   0   1      618.05      608.41     10.94 o
   8   0   1       98.10      122.90      4.08 o
   9   0   1      171.70      186.69     10.85 o
  10   0   1       92.65      107.07      7.05 o
  11   0   1       24.58       26.48      4.77 o
  12   0   1        0.29        1.75      3.22 o
  13   0   1        0.53        6.13      4.42 o
 -13   1   1        2.03        0.82      6.96 o
 -12   1   1        6.41       11.56      3.68 o
 -11   1   1        5.85        8.24      3.05 o
 -10   1   1        3.38        1.73      3.32 o
  -9   1   1      210.59      209.99      9.55 o
  -8   1   1      148.54      154.21      3.78 o
  -7   1   1       12.70       15.69      1.32 o
  -6   1   1       16.49       18.53      2.27 o
  -5   1   1      218.96      195.10      5.80 o
  -4   1   1     1164.90     1208.69     21.68 o
  -3   1   1      166.23      178.38      6.03 o
  -2   1   1    31077.73    29211.30    594.58 o
  -1   1   1      746.03      661.17     12.14 o
   0   1   1       32.48       35.79      0.77 o
   1   1   1      798.39      869.01     10.56 o
   2   1   1     2987.20     3118.62     34.53 o
   3   1   1     1993.57     1558.41     19.01 o
   4   1   1     1130.40     1121.37     21.73 o
   5   1   1      187.63      248.54      6.30 o
   6   1   1       65.90       70.32      2.87 o
   7   1   1      373.45      384.53      6.23 o
   8   1   1      996.47      981.02     17.14 o
   9   1   1       62.45       65.99      4.01 o
  10   1   1       11.47       11.38      3.48 o
  11   1   1       81.58      101.19      5.74 o
  12   1   1       21.85       26.01      3.42 o
  13   1   1       22.60       22.07      7.57 o
  14   1   1        4.14        4.91      4.92 o
 -13   2   1        2.57       -4.50      7.37 o
 -12   2   1       12.91        9.01      6.55 o
 -11   2   1       22.47       30.47      4.21 o
 -10   2   1       15.77       14.20      4.19 o
  -9   2   1        3.77        4.91      3.14 o
  -8   2   1       93.24       83.29      5.89 o
  -7   2   1      119.29      134.16      6.29 o
  -6   2   1       94.50       98.98      2.49 o
  -5   2   1      385.21      420.83      8.67 o
  -4   2   1     2495.04     2529.73     46.10 o
  -3   2   1     1412.80     1669.70     37.61 o
  -2   2   1    14946.06    14283.97    394.18 o
  -1   2   1    13407.87    12559.77    355.28 o
   0   2   1     1884.74     1900.65     22.02 o
   1   2   1     9887.60     9812.78    192.97 o
   2   2   1    26591.12    24778.37    338.35 o
   3   2   1      789.80      918.06     10.02 o
   4   2   1      139.98      135.56      2.39 o
   5   2   1      722.80      787.61     13.66 o
   6   2   1       18.46       23.83      2.33 o
   7   2   1        0.06        1.41      1.16 o
   8   2   1      107.84      116.16      2.51 o
   9   2   1      223.87      229.66      5.53 o
  10   2   1       52.15       49.02      3.35 o
  11   2   1       10.27       15.66      2.73 o
  12   2   1      131.26      154.32      9.11 o
  13   2   1        1.94        0.00      4.05 o
  14   2   1        3.92        4.08      4.60 o
 -12   3   1        1.31        1.23      6.55 o
 -11   3   1       14.45       25.38      7.78 o
 -10   3   1       82.90      115.80      8.80 o
  -9   3   1        8.47        8.47      4.30 o
  -8   3   1        0.00       -2.74      2.74 o
  -7   3   1      611.36      634.69     19.24 o
  -6   3   1        0.51       -1.04      1.69 o
  -5   3   1       87.43      106.53      3.90 o
  -4   3   1     3313.52     3577.72     46.03 o
  -3   3   1      309.22      311.12      5.91 o
  -2   3   1       73.64       95.16      7.91 o
  -1   3   1       23.65       14.46      1.46 o
   0   3   1     3466.85     3111.13     45.48 o
   1   3   1    12453.82    11529.17    253.07 o
   2   3   1     2332.98     2248.89     29.06 o
   3   3   1     7858.23     7699.99    138.63 o
   4   3   1       10.16       20.90      0.84 o
   5   3   1      196.25      173.69      3.18 o
   6   3   1      641.11      666.22     10.31 o
   7   3   1      235.88      232.30      4.52 o
   8   3   1       97.56      105.97      2.85 o
   9   3   1       86.95       74.68      4.56 o
  10   3   1       56.43       67.28      2.45 o
  11   3   1       48.78       63.70      2.64 o
  12   3   1       22.20       28.47      5.06 o
  13   3   1        2.56        3.59      3.53 o
  14   3   1        6.61       10.56      3.92 o
 -12   4   1        0.05       -6.14      6.14 o
 -11   4   1        1.59       -5.73      5.73 o
 -10   4   1       21.32       36.76      5.77 o
  -9   4   1        1.21       -3.11      3.32 o
  -8   4   1       39.66       36.07      4.92 o
  -7   4   1      161.85      143.14      7.67 o
  -6   4   1        6.47        4.31      3.68 o
  -5   4   1      183.32      204.80      5.61 o
  -4   4   1     1778.09     1826.99     29.07 o
  -3   4   1      274.55      200.07      5.16 o
  -2   4   1      217.35      164.83      3.96 o
  -1   4   1     1930.94     1942.83     22.73 o
   0   4   1      714.05      754.30     13.70 o
   1   4   1     2882.48     2855.00     30.67 o
   2   4   1     6704.98     6766.24    115.15 o
   3   4   1     1135.72     1072.47     14.56 o
   4   4   1     2108.56     2219.98     28.38 o
   5   4   1       83.25      102.93      1.99 o
   6   4   1      149.45      167.90      3.60 o
   7   4   1        7.07        0.58      0.74 o
   8   4   1       23.38       23.32      1.33 o
   9   4   1        0.02       -1.11      1.11 o
  10   4   1      216.90      220.25      4.40 o
  11   4   1       57.42       67.19      2.89 o
  12   4   1       22.09       21.74      2.15 o
  13   4   1        3.50        6.96      5.50 o
  14   4   1        0.47        6.16      3.77 o
  15   4   1        4.85       11.46      6.96 o
 -11   5   1        1.03       -4.09      6.55 o
 -10   5   1       13.48       21.70      7.78 o
  -9   5   1       88.99       82.76      7.24 o
  -8   5   1       22.64       14.91      4.19 o
  -7   5   1      109.76      114.45      7.22 o
  -6   5   1       21.51       15.71      5.94 o
  -5   5   1        6.58        5.56      3.27 o
  -4   5   1      707.61      724.65     19.54 o
  -3   5   1      431.11      467.34     13.46 o
  -2   5   1     1054.84     1196.73     18.77 o
  -1   5   1      706.41      766.60      9.45 o
   0   5   1      312.64      331.72      4.66 o
   1   5   1       42.50       18.54      1.59 o
   2   5   1       69.86       88.13      1.75 o
   3   5   1      752.07      743.52     12.65 o
   4   5   1      543.31      491.81      8.96 o
   5   5   1       41.39       44.55      1.33 o
   6   5   1      136.03      107.02      2.35 o
   7   5   1      511.36      521.16      7.83 o
   8   5   1       46.10       47.86      1.89 o
   9   5   1       70.10       81.74      2.62 o
  10   5   1      158.74      145.81      4.57 o
  11   5   1        6.20        6.73      1.87 o
  12   5   1      106.93      110.50      4.23 o
  13   5   1        1.54       -1.32      2.01 o
  14   5   1        1.65        7.11      4.60 o
  15   5   1        0.97       -1.53      4.48 o
 -10   6   1        6.26        6.55      6.96 o
  -9   6   1        2.33        2.87      5.73 o
  -8   6   1        4.41        3.27      3.73 o
  -7   6   1        2.70        2.01      3.32 o
  -6   6   1       65.54       69.97      5.79 o
  -5   6   1      241.80      225.01      9.26 o
  -4   6   1        1.26       -0.16      2.46 o
  -3   6   1      324.33      381.73     11.87 o
  -2   6   1       67.50       79.22      2.62 o
  -1   6   1     1010.89      973.58     13.14 o
   0   6   1      510.59      507.21     10.27 o
   1   6   1      877.87      905.34     12.21 o
   2   6   1      131.51      123.97      4.17 o
   3   6   1     2061.16     2024.25     25.60 o
   4   6   1     1990.87     2113.82     33.58 o
   5   6   1      339.51      345.99      7.11 o
   6   6   1      116.79      123.56      2.53 o
   7   6   1      648.99      610.09      9.93 o
   8   6   1        3.02        1.00      1.24 o
   9   6   1      690.09      675.39     12.87 o
  10   6   1       18.16       19.01      2.17 o
  11   6   1      247.61      257.21      6.68 o
  12   6   1        0.00        3.82      1.85 o
  13   6   1        1.55        5.25      2.14 o
  14   6   1        3.06       -0.21      2.54 o
  15   6   1        4.05        0.65      4.42 o
 -10   7   1        3.22        6.55      6.96 o
  -9   7   1        1.74       10.23      6.96 o
  -8   7   1        0.16       -0.25      3.61 o
  -7   7   1        0.49       -2.85      2.85 o
  -6   7   1       19.12       20.28      4.05 o
  -5   7   1      104.90       98.39      9.82 o
  -4   7   1       54.98       61.64      4.92 o
  -3   7   1       39.85       42.93      4.19 o
  -2   7   1        8.40        6.09      3.44 o
  -1   7   1      112.39      119.63      2.76 o
   0   7   1       31.56       37.24      1.63 o
   1   7   1      154.69      123.21      2.88 o
   2   7   1     1103.40     1126.92     16.39 o
   3   7   1      693.08      716.07      9.98 o
   4   7   1     1312.84     1283.78     20.82 o
   5   7   1      566.15      507.72      9.59 o
   6   7   1      221.40      222.59      5.49 o
   7   7   1       93.38      110.73      5.14 o
   8   7   1        2.41       -0.79      1.44 o
   9   7   1       38.44       47.63      2.84 o
  10   7   1       75.26       72.37      3.60 o
  11   7   1        8.40        4.60      2.02 o
  12   7   1       81.86       83.24      3.97 o
  13   7   1        1.15        4.13      2.13 o
  14   7   1       13.57       10.26      2.49 o
  15   7   1        2.41        3.67      2.89 o
  -9   8   1        0.75       -1.64      6.55 o
  -8   8   1        1.37       -0.82      5.73 o
  -7   8   1        3.26        3.21      3.73 o
  -6   8   1        2.00       -2.89      3.03 o
  -5   8   1       15.04        8.31      3.32 o
  -4   8   1       35.65       35.46      4.31 o
  -3   8   1        0.65       -2.32      2.32 o
  -2   8   1      409.80      367.32      9.42 o
  -1   8   1       48.09       40.73      2.56 o
   0   8   1        0.01        0.86      1.75 o
   1   8   1      617.74      643.80     10.14 o
   2   8   1      514.41      499.14      8.36 o
   3   8   1      340.69      356.71      8.48 o
   4   8   1     1006.15     1089.73     14.63 o
   5   8   1      939.65      908.13     16.07 o
   6   8   1       17.83       15.80      1.99 o
   7   8   1      185.59      165.55      4.83 o
   8   8   1      671.26      652.17     12.59 o
   9   8   1      138.19      139.71      4.78 o
  10   8   1       66.52       71.28      4.09 o
  11   8   1       61.54       65.12      3.66 o
  12   8   1        0.49       -2.33      2.33 o
  13   8   1       36.14       34.32      3.23 o
  14   8   1       30.28       33.09      3.26 o
  15   8   1        0.02       -2.47      2.47 o
  -8   9   1        3.57       -2.87      6.55 o
  -7   9   1       38.47       49.12      9.42 o
  -6   9   1       23.09       26.84      5.01 o
  -5   9   1        9.18        8.57      3.73 o
  -4   9   1        4.42        1.66      3.03 o
  -3   9   1       88.36       75.00      5.64 o
  -2   9   1       13.85        6.76      2.41 o
  -1   9   1       50.82       54.31      3.77 o
   0   9   1       93.67       82.96      3.34 o
   1   9   1       21.61       17.44      4.43 o
   2   9   1      692.62      692.27     11.19 o
   3   9   1        5.15        3.90      1.21 o
   4   9   1        1.64        0.11      1.46 o
   5   9   1       27.50       23.89      2.27 o
   6   9   1      241.51      237.71      6.19 o
   7   9   1        0.69       -1.41      1.74 o
   8   9   1       62.27       67.13      3.62 o
   9   9   1      166.59      156.26      5.24 o
  10   9   1       12.16        7.99      2.04 o
  11   9   1       25.73       22.92      2.67 o
  12   9   1        4.32        0.93      2.17 o
  13   9   1       15.20       15.83      2.84 o
  14   9   1        3.49        1.71      3.20 o
  -7  10   1        4.40        9.42      7.37 o
  -6  10   1        0.08       -2.46      5.73 o
  -5  10   1        5.27        9.96      4.02 o
  -4  10   1      116.19      138.32      7.96 o
  -3  10   1       78.45       85.85      6.22 o
  -2  10   1        0.73        1.41      2.34 o
  -1  10   1      191.10      157.52     10.21 o
   0  10   1       72.04       60.96      5.14 o
   1  10   1        3.87       -2.87      2.87 o
   2  10   1      165.78      168.28      4.37 o
   3  10   1      169.12      155.54      4.91 o
   4  10   1        0.67        0.05      1.55 o
   5  10   1      524.29      532.75     10.92 o
   6  10   1      115.74      115.73      4.49 o
   7  10   1        3.75        4.02      2.60 o
   8  10   1      167.54      150.34      5.97 o
   9  10   1       16.48       13.19      2.36 o
  10  10   1        1.48        1.87      2.19 o
  11  10   1        1.36        1.42      2.11 o
  12  10   1        0.55       -0.29      2.20 o
  13  10   1        1.32        2.81      2.72 o
  14  10   1       11.63        8.25      3.11 o
  -6  11   1        2.42        5.32      6.55 o
  -5  11   1       26.66       20.44      5.01 o
  -4  11   1       27.83       37.95      5.35 o
  -3  11   1        7.49        7.06      3.44 o
  -2  11   1        0.53       -0.07      2.49 o
  -1  11   1        0.38       -2.25      2.25 o
   0  11   1      147.16       56.49     22.52 o
   1  11   1       12.19        7.37      5.77 o
   2  11   1      185.28      165.12      6.25 o
   3  11   1      181.56      183.30      5.55 o
   4  11   1       33.17       37.09      2.95 o
   5  11   1        0.71       -0.20      1.71 o
   6  11   1       29.22       27.49      3.37 o
   7  11   1      103.90       91.68      4.33 o
   8  11   1       19.45       16.73      2.49 o
   9  11   1      219.16      221.76      6.62 o
  10  11   1        1.49       -1.16      2.03 o
  11  11   1       69.38       80.84      6.79 o
  12  11   1        4.17        4.84      2.63 o
  13  11   1        0.01        0.72      2.92 o
  14  11   1        0.26        6.86      3.47 o
  -5  12   1       13.30       20.88      7.78 o
  -4  12   1       21.65       22.49      4.77 o
  -3  12   1       33.77       43.37      9.21 o
  -2  12   1       22.25       19.31      3.53 o
  -1  12   1        2.29        1.87      2.70 o
   0  12   1       27.10       19.31      7.15 o
   1  12   1       31.92       29.58     13.29 o
   2  12   1       35.95       26.62     10.99 o
   3  12   1      147.94      152.01     13.47 o
   4  12   1       10.91        9.35      2.29 o
   5  12   1       11.46       16.01      2.53 o
   6  12   1       71.47       69.44      3.95 o
   7  12   1       91.95      103.67      5.82 o
   8  12   1       27.27       36.08      5.44 o
   9  12   1       28.67       25.48      3.07 o
  10  12   1       48.63       52.67      4.61 o
  11  12   1       17.84       25.70      3.24 o
  12  12   1        6.69        5.67      2.93 o
  13  12   1       20.82       19.06      5.84 o
  14  12   1        6.42       10.64      7.37 o
  -4  13   1       24.45       13.92      7.37 o
  -3  13   1       12.85       11.27      4.31 o
  -2  13   1       31.47       38.07      7.78 o
  -1  13   1        6.19        7.27      4.19 o
   0  13   1       32.86       24.67     10.88 o
   1  13   1       67.09       77.90      9.62 o
   2  13   1        4.94        0.86      3.69 o
   3  13   1       32.73       39.27     12.92 o
   4  13   1        0.78        0.09      2.46 o
   5  13   1      102.70      117.95      5.27 o
   6  13   1       29.67       30.40      3.16 o
   7  13   1       55.76       64.37      4.73 o
   8  13   1       23.27       23.37      3.06 o
   9  13   1       13.64       19.20      2.99 o
  10  13   1       40.64       41.33      3.87 o
  11  13   1       20.93       24.34      3.82 o
  12  13   1        1.16       -1.22      2.92 o
  13  13   1        0.04       -3.41      3.41 o
  -3  14   1        5.87        0.41      6.14 o
  -2  14   1       25.79       41.35      8.60 o
  -1  14   1        0.34        0.82      3.76 o
   0  14   1        5.43        8.28      4.37 o
   1  14   1        7.58        2.39      4.62 o
   2  14   1       11.80       15.10      5.68 o
   3  14   1       34.37       27.60      6.89 o
   4  14   1        9.36       16.86      4.82 o
   5  14   1        5.13        2.28      2.83 o
   6  14   1       11.95       11.74      2.80 o
   7  14   1        0.01       -0.56      2.76 o
   8  14   1       45.20       52.97      4.13 o
   9  14   1       14.05       21.35      3.44 o
  10  14   1        0.14        1.18      2.83 o
  11  14   1       21.54       27.93      4.20 o
  12  14   1        0.30        0.64      3.84 o
  -1  15   1        5.60        3.14      5.12 o
   0  15   1        0.57       -0.61      4.13 o
   1  15   1        0.59        0.58      4.08 o
   2  15   1        6.60       11.82      6.45 o
   3  15   1        0.41       -2.95      3.86 o
   4  15   1        6.83       11.10      9.42 o
   5  15   1        2.45       -3.45      3.93 o
   6  15   1        3.20       -2.86      3.00 o
   7  15   1        3.43        2.36      2.63 o
   8  15   1       43.08       48.19      4.15 o
   9  15   1        5.59        5.01      5.71 o
  10  15   1        6.43        7.59      3.57 o
  11  15   1       23.97       23.08      4.24 o
  12  15   1        5.76        1.64      6.96 o
   0  16   1        0.01        2.94      4.72 o
   1  16   1       13.54        9.99      9.34 o
   2  16   1        4.47       -1.22      4.41 o
   3  16   1        0.09       -4.03      4.03 o
   4  16   1        0.17       -2.02      4.50 o
   5  16   1       59.42       71.44      7.75 o
   6  16   1        3.49        4.66      4.82 o
   7  16   1        0.18        5.69      3.59 o
   8  16   1        0.33       -4.71      4.71 o
   9  16   1        4.84        0.05      3.46 o
  10  16   1        5.81       -2.06      3.12 o
   2  17   1        0.94       15.15      8.60 o
   3  17   1        4.77        4.70      5.21 o
   4  17   1        0.31        0.41      4.70 o
   5  17   1        8.24        9.69      5.07 o
   6  17   1       25.34       27.69      7.16 o
   7  17   1        2.35        2.46      8.60 o
   8  17   1        1.53        1.64      8.60 o
   9  17   1        0.71       -5.73      8.19 o
  -7 -17   2        0.51        2.05      8.19 o
  -6 -17   2        6.12       11.46      9.01 o
  -5 -17   2       10.31       18.01      9.01 o
  -4 -17   2        6.28        4.09      8.19 o
  -3 -17   2        9.19       11.05      9.01 o
 -10 -16   2        1.14        0.00      7.78 o
  -9 -16   2        1.35       -2.39      3.29 o
  -8 -16   2        0.00       -0.38      4.50 o
  -7 -16   2        1.36        7.37      8.19 o
  -6 -16   2       14.24       22.92      9.42 o
  -5 -16   2       33.43       56.90     11.46 o
  -4 -16   2        2.38       -3.27      6.96 o
  -3 -16   2        3.21       20.06      8.60 o
  -2 -16   2        0.65       -1.47      4.36 o
  -1 -16   2        5.42        2.67      4.59 o
   0 -16   2        8.71       12.07      5.41 o
 -11 -15   2        9.03        6.21      4.70 o
 -10 -15   2       16.95       21.51      4.25 o
  -9 -15   2       21.51       29.58      4.70 o
  -8 -15   2       21.47       17.93      5.30 o
  -7 -15   2       36.02       29.59      4.14 o
  -6 -15   2        0.11        8.19      7.37 o
  -5 -15   2        6.12        9.82      7.37 o
  -4 -15   2        3.09        1.64      6.55 o
  -3 -15   2        7.45        4.28      5.94 o
  -2 -15   2       20.08       19.70      5.11 o
  -1 -15   2       46.41       32.29     11.11 o
   0 -15   2        3.22        2.56      4.31 o
   1 -15   2        7.48        1.64      5.73 o
 -12 -14   2        0.16        2.67      4.01 o
 -11 -14   2        0.22       -2.94      3.03 o
 -10 -14   2        0.03       -2.78      2.78 o
  -9 -14   2       18.18       16.51      3.61 o
  -8 -14   2       10.02       12.41      3.31 o
  -7 -14   2        1.82        3.33      2.86 o
  -6 -14   2       42.43       48.49      4.32 o
  -5 -14   2        4.53        8.10      4.01 o
  -4 -14   2        5.27        6.61      3.93 o
  -3 -14   2        0.60        0.16      3.41 o
  -2 -14   2        9.27       10.80      6.03 o
  -1 -14   2        1.21       -3.43      3.43 o
   0 -14   2        3.56       -3.11      3.66 o
   1 -14   2       60.71       75.08      7.34 o
   2 -14   2        1.70        2.46      5.73 o
   3 -14   2        1.26        1.64      6.14 o
 -13 -13   2        0.02       -5.73      5.73 o
 -12 -13   2       25.03       23.30      4.24 o
 -11 -13   2       11.40        6.32      4.19 o
 -10 -13   2       37.19       40.69      4.34 o
  -9 -13   2        9.14        9.77      3.16 o
  -8 -13   2        6.32        6.71      2.80 o
  -7 -13   2        1.23        2.58      2.55 o
  -6 -13   2       12.07       13.87      2.59 o
  -5 -13   2        0.01        2.28      2.10 o
  -4 -13   2      112.63       99.54      5.51 o
  -3 -13   2       12.99        9.61      3.74 o
  -2 -13   2        2.08       -0.26      3.43 o
  -1 -13   2       28.38       24.53      5.02 o
   0 -13   2        4.09        4.47      3.58 o
   1 -13   2        9.99       17.06      4.42 o
   2 -13   2        0.81       -0.05      3.61 o
   3 -13   2        0.30        2.87      5.32 o
   4 -13   2        1.71        4.91      6.55 o
 -13 -12   2        0.03       -2.21      3.21 o
 -12 -12   2        6.25       12.11      3.61 o
 -11 -12   2        1.96       -1.01      2.58 o
 -10 -12   2        0.11       -1.35      2.38 o
  -9 -12   2        2.47       -0.64      2.22 o
  -8 -12   2       15.78       16.43      3.16 o
  -7 -12   2        3.11       -0.96      2.40 o
  -6 -12   2      103.09      106.63      4.79 o
  -5 -12   2        9.00        6.82      2.22 o
  -4 -12   2        0.90        3.69      1.94 o
  -3 -12   2      289.36      286.57      9.75 o
  -2 -12   2       80.21       85.27      8.13 o
  -1 -12   2       19.61       22.22      6.15 o
   0 -12   2      172.04      163.10      6.64 o
   1 -12   2       17.11       16.35      3.26 o
   2 -12   2        7.33        5.16      4.09 o
   3 -12   2        3.29        4.30      3.76 o
   4 -12   2       59.88       64.68      9.82 o
   5 -12   2        0.01        2.46      6.14 o
 -14 -11   2        0.14       -4.09      6.14 o
 -13 -11   2        0.11       -2.63      2.63 o
 -12 -11   2        0.92        1.25      2.73 o
 -11 -11   2       43.25       53.62      4.53 o
 -10 -11   2       11.11       10.84      2.82 o
  -9 -11   2       13.73       13.21      2.68 o
  -8 -11   2        2.64       -0.74      1.90 o
  -7 -11   2        1.20        1.79      1.93 o
  -6 -11   2       44.46       42.68      3.15 o
  -5 -11   2        0.31       -0.63      1.65 o
  -4 -11   2      384.84      350.20      8.31 o
  -3 -11   2       17.93       12.64      2.52 o
  -2 -11   2       52.96       53.37      3.96 o
  -1 -11   2        6.29        6.49      5.82 o
   0 -11   2        4.24        2.35      3.04 o
   1 -11   2      138.74      136.45      6.18 o
   2 -11   2       15.56       25.22      3.62 o
   3 -11   2        0.23       -0.23      3.03 o
   4 -11   2       37.21       51.85      5.77 o
   5 -11   2       14.33        7.37      6.14 o
   6 -11   2        2.56        1.23      6.14 o
 -14 -10   2       13.49       18.63      6.14 o
 -13 -10   2        1.73        1.82      2.65 o
 -12 -10   2        1.69       -2.28      2.28 o
 -11 -10   2       44.60       48.63      5.23 o
 -10 -10   2       19.34       19.08      2.98 o
  -9 -10   2       10.71       11.52      2.46 o
  -8 -10   2       15.50        9.72      2.81 o
  -7 -10   2       29.55       35.16      2.79 o
  -6 -10   2        0.60       -1.53      1.53 o
  -5 -10   2      168.35      169.34      5.22 o
  -4 -10   2        8.55        6.80      1.80 o
  -3 -10   2       24.04       20.17      1.84 o
  -2 -10   2       52.54       47.90      2.46 o
  -1 -10   2       38.81       44.46      4.09 o
   0 -10   2       81.31       72.75      4.20 o
   1 -10   2      200.77      199.24      7.07 o
   2 -10   2       91.29       92.97      6.55 o
   3 -10   2        1.52       -1.02      2.89 o
   4 -10   2       74.28       72.33      6.37 o
   5 -10   2       26.14       13.75      4.31 o
   6 -10   2       16.73       31.11      8.19 o
   7 -10   2        7.64        1.64      6.55 o
 -14  -9   2       13.75       14.98      3.13 o
 -13  -9   2       22.95       27.33      3.55 o
 -12  -9   2        1.67        0.35      2.33 o
 -11  -9   2        0.35       -1.59      2.08 o
 -10  -9   2       44.96       54.91      4.35 o
  -9  -9   2        8.59        7.36      2.11 o
  -8  -9   2        1.76       -1.54      1.54 o
  -7  -9   2       32.32       26.33      2.35 o
  -6  -9   2       14.92        5.61      1.82 o
  -5  -9   2        0.04       -1.38      1.38 o
  -4  -9   2        0.67        0.81      1.18 o
  -3  -9   2      464.55      440.16      7.82 o
  -2  -9   2      144.54      136.90      3.94 o
  -1  -9   2      335.88      328.48      6.35 o
   0  -9   2      281.04      264.54      7.58 o
   1  -9   2      161.22      158.99      5.94 o
   2  -9   2        0.12       -0.98      2.04 o
   3  -9   2       96.91      105.54     10.44 o
   4  -9   2       13.99       12.25      3.61 o
   5  -9   2       28.28       28.23      4.77 o
   6  -9   2       18.12       14.94      4.34 o
   7  -9   2        0.29       -3.68      5.32 o
   8  -9   2        7.13        9.42      7.37 o
 -14  -8   2        4.17        7.37      2.67 o
 -13  -8   2       13.38       13.65      4.48 o
 -12  -8   2       15.31       12.63      2.54 o
 -11  -8   2       47.76       52.51      3.62 o
 -10  -8   2        9.13       10.12      2.04 o
  -9  -8   2       89.94       93.32      3.93 o
  -8  -8   2        1.26        0.19      1.64 o
  -7  -8   2      992.41      960.65     17.09 o
  -6  -8   2        3.45        0.25      1.45 o
  -5  -8   2       43.08       55.99      2.26 o
  -4  -8   2      499.32      510.01      8.50 o
  -3  -8   2        6.90        5.59      1.39 o
  -2  -8   2       12.46        6.95      2.15 o
  -1  -8   2      244.30      221.09      4.67 o
   0  -8   2       65.82       54.66      2.44 o
   1  -8   2       25.37       23.66      6.89 o
   2  -8   2      132.67      117.84      5.25 o
   3  -8   2       30.68       35.24      4.02 o
   4  -8   2        9.99        8.51      3.32 o
   5  -8   2       18.71       20.89      4.19 o
   6  -8   2       50.37       44.59      5.35 o
   7  -8   2        4.52        6.42      4.71 o
   8  -8   2        1.36       -4.09      5.73 o
   9  -8   2       39.97       40.94      9.42 o
 -14  -7   2        4.28        7.56      2.17 o
 -13  -7   2       12.88       12.00      2.58 o
 -12  -7   2       53.26       56.46      3.78 o
 -11  -7   2        0.31       -1.58      1.58 o
 -10  -7   2      147.78      161.97      5.00 o
  -9  -7   2        1.28        0.49      1.47 o
  -8  -7   2        1.16       -1.53      1.53 o
  -7  -7   2       87.49      116.26      3.95 o
  -6  -7   2      560.60      592.55      9.75 o
  -5  -7   2       44.79       34.09      1.87 o
  -4  -7   2      244.04      213.11      4.33 o
  -3  -7   2        0.16        0.72      0.93 o
  -2  -7   2        7.32        4.51      1.43 o
  -1  -7   2      704.33      694.20      9.89 o
   0  -7   2      146.98      122.21      2.84 o
   1  -7   2      725.49      760.76     14.21 o
   2  -7   2      257.27      248.03      7.32 o
   3  -7   2      268.17      239.39      9.11 o
   4  -7   2        9.76       14.75      3.18 o
   5  -7   2      285.30      255.86     10.42 o
   6  -7   2       24.01       29.14      4.48 o
   7  -7   2       19.36       16.46      4.71 o
   8  -7   2        5.45        1.14      3.90 o
   9  -7   2        4.29        2.46      6.14 o
  10  -7   2        7.87        4.91      7.78 o
 -14  -6   2        8.33        4.76      1.93 o
 -13  -6   2       20.41       18.50      2.41 o
 -12  -6   2       13.59        9.02      1.95 o
 -11  -6   2        0.00       -1.33      1.33 o
 -10  -6   2       11.01        6.35      1.76 o
  -9  -6   2       75.93       89.19      3.57 o
  -8  -6   2       83.19       89.23      3.01 o
  -7  -6   2       18.54       19.00      1.46 o
  -6  -6   2      934.90     1008.59     15.23 o
  -5  -6   2        1.41       -0.41      1.02 o
  -4  -6   2      557.44      466.47      7.69 o
  -3  -6   2      111.73      139.94      3.16 o
  -2  -6   2      334.29      346.37      5.93 o
  -1  -6   2      171.55      224.10      3.95 o
   0  -6   2       29.98       46.25      1.62 o
   1  -6   2      342.99      323.97      5.15 o
   2  -6   2       60.67       68.98      2.95 o
   3  -6   2      128.52      121.53      5.79 o
   4  -6   2       21.87       27.64      4.09 o
   5  -6   2       43.21       47.47      4.48 o
   6  -6   2       29.80       23.39      4.02 o
   7  -6   2      425.87      409.84     21.08 o
   8  -6   2       36.74       30.83      5.32 o
   9  -6   2        2.05       -4.91      4.91 o
  10  -6   2       30.68       44.21      9.82 o
 -14  -5   2        8.17        8.60      6.14 o
 -13  -5   2        0.59       -1.45      2.44 o
 -12  -5   2       64.01       77.03      5.20 o
 -11  -5   2        0.12        1.19      1.35 o
 -10  -5   2      202.39      188.48      5.08 o
  -9  -5   2      165.38      162.84      4.02 o
  -8  -5   2        5.47        3.41      1.17 o
  -7  -5   2       12.33       13.76      1.82 o
  -6  -5   2        3.43        3.26      1.01 o
  -5  -5   2     2438.29     2705.93     40.12 o
  -4  -5   2      123.71      117.51      2.83 o
  -3  -5   2     1799.59     1890.88     25.98 o
  -2  -5   2      347.35      365.34      6.83 o
  -1  -5   2     1426.95     1513.92     21.25 o
   0  -5   2       62.51       52.93      1.72 o
   1  -5   2        1.58        0.90      0.70 o
   2  -5   2       23.83       13.18      3.91 o
   3  -5   2      603.06      685.39     18.09 o
   4  -5   2      147.51      129.99      6.35 o
   5  -5   2        0.33       -1.86      1.86 o
   6  -5   2       34.12       48.90      5.53 o
   7  -5   2       56.21       66.72      6.55 o
   8  -5   2       12.28        6.36      3.73 o
   9  -5   2        2.42        1.20      3.61 o
  10  -5   2       11.45       10.64      6.55 o
  11  -5   2       38.85       53.63     10.64 o
 -14  -4   2        1.16       -5.32      5.32 o
 -13  -4   2        4.49        3.85      2.83 o
 -12  -4   2       32.54       33.54      2.96 o
 -11  -4   2       66.92       72.53      4.19 o
 -10  -4   2       39.39       36.64      2.63 o
  -9  -4   2        6.75        0.42      2.21 o
  -8  -4   2      920.35      962.73     17.39 o
  -7  -4   2      923.81      962.81     17.03 o
  -6  -4   2      912.13      923.35     13.98 o
  -5  -4   2     1631.65     1502.65     21.52 o
  -4  -4   2     1563.41     1666.51     23.62 o
  -3  -4   2     2941.94     3132.34     69.90 o
  -2  -4   2      165.92      214.61      3.49 o
  -1  -4   2     1698.10     2003.64     27.35 o
   0  -4   2     3285.38     3219.08     42.25 o
   1  -4   2      763.05      797.58     11.36 o
   2  -4   2      255.32      339.07      7.31 o
   3  -4   2       63.75       68.60      4.05 o
   4  -4   2      242.19      244.05     12.90 o
   5  -4   2      114.69       97.08      5.50 o
   6  -4   2       19.16       22.06      3.47 o
   7  -4   2       68.89       56.53      5.19 o
   8  -4   2       75.67       81.14     12.69 o
   9  -4   2        0.10        0.05      3.32 o
  10  -4   2       13.21       12.47      4.48 o
  11  -4   2       19.56       21.29      8.19 o
 -13  -3   2       39.44       52.89      8.03 o
 -12  -3   2        1.66        3.37      1.99 o
 -11  -3   2      279.35      323.79      6.96 o
 -10  -3   2        0.22       -1.51      1.51 o
  -9  -3   2        6.96        9.16      1.70 o
  -8  -3   2      103.04       99.75      4.56 o
  -7  -3   2       25.24       22.19      1.54 o
  -6  -3   2       77.70       77.73      2.58 o
  -5  -3   2      201.02      226.86      4.46 o
  -4  -3   2     2818.30     3061.34     48.50 o
  -3  -3   2     2498.24     2741.30     46.22 o
  -2  -3   2      268.69      260.35      3.91 o
  -1  -3   2       41.84       41.18      1.27 o
   0  -3   2        3.44        3.12      0.62 o
   1  -3   2      866.32      800.96     10.38 o
   2  -3   2      394.81      394.50     13.16 o
   3  -3   2       86.39       81.30      4.05 o
   4  -3   2      371.24      371.02      7.86 o
   5  -3   2     1276.72     1232.01     24.40 o
   6  -3   2       10.07        9.55      3.48 o
   7  -3   2      309.20      284.74     15.76 o
   8  -3   2        3.80        1.23      2.89 o
   9  -3   2       60.37       52.85      5.48 o
  10  -3   2        3.47       -1.74      4.30 o
  11  -3   2        1.79       -5.32      5.73 o
  12  -3   2        1.78        0.41      6.55 o
 -13  -2   2       15.12       15.80      3.97 o
 -12  -2   2        2.63        1.45      2.91 o
 -11  -2   2        3.33        0.35      1.82 o
 -10  -2   2        1.86       -0.31      1.46 o
  -9  -2   2       60.38       66.58      3.66 o
  -8  -2   2      569.15      571.96     10.18 o
  -7  -2   2      170.56      163.03      4.10 o
  -6  -2   2     1270.96     1336.92     20.06 o
  -5  -2   2        5.34       12.77      1.32 o
  -4  -2   2      407.10      433.54      6.43 o
  -3  -2   2      328.31      388.14      5.24 o
  -2  -2   2        6.04        1.47      0.55 o
  -1  -2   2    15108.42    13417.29    603.73 o
   0  -2   2       15.11       14.22      0.69 o
   1  -2   2     2636.56     2730.93     33.43 o
   2  -2   2      145.06      108.15      3.37 o
   3  -2   2      606.74      664.40     10.08 o
   4  -2   2       50.35       63.99      2.77 o
   5  -2   2      356.66      378.49      6.39 o
   6  -2   2      116.82      125.43      2.99 o
   7  -2   2      266.65      252.76      9.69 o
   8  -2   2       70.76       49.75      4.92 o
   9  -2   2       63.06       62.33      5.64 o
  10  -2   2        0.43       -0.32      3.32 o
  11  -2   2       58.73       73.34      6.98 o
  12  -2   2        7.50        0.41      6.55 o
 -14  -1   2        9.20       13.52      5.30 o
 -13  -1   2       58.42       82.99      7.80 o
 -12  -1   2       12.92       14.75      3.11 o
 -11  -1   2        6.44        8.22      2.58 o
 -10  -1   2        5.15        3.29      1.73 o
  -9  -1   2      113.12      106.87      5.36 o
  -8  -1   2     2000.81     1957.69     32.85 o
  -7  -1   2       63.84       81.84      3.27 o
  -6  -1   2      343.69      362.24      7.47 o
  -5  -1   2     1901.18     1843.55     29.93 o
  -4  -1   2      652.02      665.59     13.31 o
  -3  -1   2       95.42      123.36      2.81 o
  -2  -1   2     3044.06     2999.21     38.44 o
  -1  -1   2     3971.15     4564.78     63.82 o
   0  -1   2       63.52       69.20      1.68 o
   1  -1   2       88.75       85.66      1.49 o
   2  -1   2     2883.16     3072.41     43.79 o
   3  -1   2      911.35      911.48     12.19 o
   4  -1   2      552.67      563.26      7.98 o
   5  -1   2     1935.15     1864.38     26.68 o
   6  -1   2      555.22      615.67      9.87 o
   7  -1   2       79.77       80.31      3.67 o
   8  -1   2      337.60      367.25     12.59 o
   9  -1   2       39.47       43.06      4.92 o
  10  -1   2       14.03       15.90      3.84 o
  11  -1   2       39.96       29.87      5.01 o
  12  -1   2        0.41       -1.36      4.19 o
  13  -1   2        0.64       -4.02      4.02 o
 -14   0   2        2.19        2.17      4.77 o
 -13   0   2        7.73        6.96      4.63 o
 -12   0   2        1.09        2.26      3.13 o
 -11   0   2        2.42       -1.74      2.47 o
 -10   0   2       17.51       20.46      3.96 o
  -9   0   2      116.35      128.87      3.24 o
  -8   0   2      493.16      488.80      9.16 o
  -7   0   2      438.39      450.39     11.51 o
  -6   0   2      337.26      348.03      7.21 o
  -5   0   2       69.73      101.28      4.86 o
  -4   0   2       23.92       52.09      2.63 o
  -3   0   2     2736.21     2962.78     73.50 o
  -2   0   2      127.20      151.64      3.42 o
  -1   0   2     1619.43     1776.10     26.58 o
   0   0   2      895.75     1119.84     14.59 o
   1   0   2      305.06      311.18      5.65 o
   2   0   2    15354.42    14500.44    216.50 o
   3   0   2      259.30      307.17      4.54 o
   4   0   2     1998.14     2094.40     27.20 o
   5   0   2      215.63      311.95      5.53 o
   6   0   2      148.13      177.12      4.09 o
   7   0   2       60.40       62.67      2.51 o
   8   0   2       35.93       35.36      3.44 o
   9   0   2      306.44      298.45     11.14 o
  10   0   2       16.76       15.68      3.90 o
  11   0   2        3.38       -1.75      3.14 o
  12   0   2        6.36        7.68      3.29 o
  13   0   2        8.81       12.90      5.21 o
 -13   1   2        8.09        9.42      7.78 o
 -12   1   2        4.20       13.10      6.96 o
 -11   1   2        4.15        6.54      3.15 o
 -10   1   2       88.08      101.37      5.74 o
  -9   1   2        0.42       -1.45      2.65 o
  -8   1   2      206.50      224.40      4.82 o
  -7   1   2        0.39        2.25      1.33 o
  -6   1   2       14.05       12.08      0.96 o
  -5   1   2       71.95       68.24      1.94 o
  -4   1   2     3747.76     4048.57     88.75 o
  -3   1   2       10.82       30.45      1.52 o
  -2   1   2    12877.13    12757.19    870.26 o
  -1   1   2       44.71       65.80      2.18 o
   0   1   2      183.97      189.78      3.40 o
   1   1   2     2414.19     2579.63     30.08 o
   2   1   2     2529.86     2482.54     27.54 o
   3   1   2     1929.63     1567.36     27.28 o
   4   1   2     3381.45     3756.98     47.30 o
   5   1   2      121.95      131.43      2.59 o
   6   1   2     2353.81     2361.82     32.62 o
   7   1   2      531.83      601.85     15.01 o
   8   1   2        4.14       -1.42      1.77 o
   9   1   2      129.95      128.47      5.29 o
  10   1   2       50.09       50.49      4.24 o
  11   1   2       26.35       28.59      3.77 o
  12   1   2        1.74        0.20      2.87 o
  13   1   2       35.43       47.68      6.64 o
  14   1   2        0.30       -1.02      4.71 o
 -13   2   2       15.22       13.51      8.19 o
 -12   2   2       22.57       28.66      8.60 o
 -11   2   2        4.99        1.70      2.91 o
 -10   2   2       53.29       64.02      4.87 o
  -9   2   2        0.06       -2.89      2.89 o
  -8   2   2       59.82       61.95      6.75 o
  -7   2   2       39.84       31.78      2.50 o
  -6   2   2      372.09      402.74      7.05 o
  -5   2   2     1876.64     2040.42     35.27 o
  -4   2   2      925.37      978.61     16.03 o
  -3   2   2      634.49      531.32      9.09 o
  -2   2   2      389.32      365.91      9.12 o
  -1   2   2     7230.92     7420.10    105.41 o
   0   2   2     4768.70     5092.34     58.26 o
   1   2   2     9650.99     9972.57    136.91 o
   2   2   2     2135.28     2355.73     26.26 o
   3   2   2      694.22      687.05      8.61 o
   4   2   2        0.18       -0.45      0.45 o
   5   2   2      189.39      214.48      3.87 o
   6   2   2      922.27      952.40     13.09 o
   7   2   2       33.49       26.83      1.26 o
   8   2   2       75.56       62.84      2.17 o
   9   2   2       34.87       26.46      1.77 o
  10   2   2      267.68      256.84      7.14 o
  11   2   2       46.70       49.41      4.32 o
  12   2   2       12.77       16.59      7.16 o
  13   2   2       19.06       18.91      5.21 o
  14   2   2        0.35       -4.05      4.05 o
 -12   3   2       34.98       41.35      9.82 o
 -11   3   2       12.01       12.28      7.37 o
 -10   3   2       14.45       17.36      3.77 o
  -9   3   2       24.71       39.18      5.19 o
  -8   3   2        6.28       11.77      3.61 o
  -7   3   2      209.87      210.30     11.05 o
  -6   3   2      124.62      108.82      4.37 o
  -5   3   2      636.76      631.01     10.02 o
  -4   3   2     2607.62     2459.54     34.75 o
  -3   3   2      706.24      729.39     11.01 o
  -2   3   2       27.80       13.93      0.89 o
  -1   3   2      656.81      631.70      8.89 o
   0   3   2     1212.95     1229.90     15.55 o
   1   3   2    38179.04    36858.04    466.41 o
   2   3   2     1219.88     1335.22     14.19 o
   3   3   2        1.68        1.12      0.53 o
   4   3   2     3116.04     3047.81     34.08 o
   5   3   2     1674.56     1796.45     23.53 o
   6   3   2      413.14      437.03      7.31 o
   7   3   2     1079.06     1032.87     15.56 o
   8   3   2      137.87      130.85      3.35 o
   9   3   2        5.80        3.65      1.52 o
  10   3   2        8.66       11.26      1.66 o
  11   3   2      162.29      184.70      9.26 o
  12   3   2        0.83       -0.82      3.47 o
  13   3   2       27.57       30.89      4.87 o
  14   3   2        0.30       -0.71      3.40 o
 -12   4   2        4.06        0.00      6.96 o
 -11   4   2        0.37       -3.68      6.14 o
 -10   4   2       19.21       16.45      4.77 o
  -9   4   2       56.43       62.93      6.06 o
  -8   4   2      109.54      118.57      7.51 o
  -7   4   2       11.67       15.87      3.61 o
  -6   4   2        3.52        0.00      3.89 o
  -5   4   2      267.45      252.50      4.86 o
  -4   4   2      276.88      279.91      5.14 o
  -3   4   2     6367.67     6162.73    110.93 o
  -2   4   2     1056.80     1103.78     16.51 o
  -1   4   2      418.46      446.43      6.01 o
   0   4   2      585.09      628.72      7.79 o
   1   4   2     5358.05     5393.06     57.63 o
   2   4   2     2223.98     2322.60     30.99 o
   3   4   2        0.32        7.10      0.82 o
   4   4   2      199.53      168.07      2.50 o
   5   4   2       39.16       43.68      1.36 o
   6   4   2       51.01       76.18      2.32 o
   7   4   2       19.86       19.59      1.31 o
   8   4   2      321.59      290.45      6.10 o
   9   4   2        8.24        5.50      1.34 o
  10   4   2       33.29       26.78      1.75 o
  11   4   2      119.92      120.83      3.97 o
  12   4   2        5.42        3.20      1.84 o
  13   4   2       43.56       67.77      7.10 o
  14   4   2       40.38       50.44      5.49 o
  15   4   2       19.55       37.25      9.01 o
 -11   5   2        6.36       15.97      7.78 o
 -10   5   2        7.78       15.56      7.37 o
  -9   5   2       91.50      101.38      7.80 o
  -8   5   2       64.95       51.31      5.48 o
  -7   5   2        5.54        4.49      3.32 o
  -6   5   2        3.10        2.28      3.68 o
  -5   5   2      179.41      202.59      8.54 o
  -4   5   2      496.03      465.55     15.56 o
  -3   5   2      100.43      119.04      3.04 o
  -2   5   2      831.58      816.24     12.69 o
  -1   5   2      839.69      851.98     10.88 o
   0   5   2      339.32      401.87      6.13 o
   1   5   2      377.46      375.07      5.20 o
   2   5   2      258.94      204.44      4.01 o
   3   5   2      179.23      214.45      4.21 o
   4   5   2     1181.29     1234.10     18.30 o
   5   5   2     1024.30      966.32     14.82 o
   6   5   2     1941.69     1955.56     23.55 o
   7   5   2     1069.02     1115.67     22.27 o
   8   5   2       70.87       73.23      2.26 o
   9   5   2      198.04      184.80      5.97 o
  10   5   2       50.86       40.09      2.66 o
  11   5   2       31.37       37.92      4.86 o
  12   5   2       30.28       26.58      3.13 o
  13   5   2       45.24       53.93      5.79 o
  14   5   2       35.74       43.26      6.22 o
  15   5   2       24.15       27.02      5.93 o
 -10   6   2       31.05       42.16      9.42 o
  -9   6   2        4.35       11.05      6.55 o
  -8   6   2        0.03       -3.07      3.47 o
  -7   6   2        5.33       -2.89      2.89 o
  -6   6   2       55.30       46.02      5.12 o
  -5   6   2      233.27      223.41      9.26 o
  -4   6   2       13.80       17.15      3.03 o
  -3   6   2       82.56       75.98      5.75 o
  -2   6   2       15.13       28.70      2.47 o
  -1   6   2      170.79      193.11      4.53 o
   0   6   2     1211.27     1243.52     15.38 o
   1   6   2      727.17      766.37      9.85 o
   2   6   2     1538.49     1500.48     17.01 o
   3   6   2      136.74      117.85      1.98 o
   4   6   2      173.50      161.86      3.77 o
   5   6   2       93.84       65.27      2.74 o
   6   6   2      309.71      299.88      6.46 o
   7   6   2        8.42       13.55      1.35 o
   8   6   2       10.81       12.35      1.73 o
   9   6   2      540.50      529.58     10.66 o
  10   6   2      389.27      365.17      8.32 o
  11   6   2      119.15      135.99      4.70 o
  12   6   2        7.01       11.41      2.13 o
  13   6   2       47.65       43.00      3.23 o
  14   6   2        1.05        0.64      2.09 o
  15   6   2        1.36        0.18      4.19 o
 -10   7   2       19.12       28.25      8.60 o
  -9   7   2        2.03       -2.05      6.14 o
  -8   7   2       15.40       16.75      4.60 o
  -7   7   2        7.79        8.50      3.73 o
  -6   7   2        2.79        4.47      3.14 o
  -5   7   2       10.44        7.74      3.32 o
  -4   7   2       30.40       27.87      3.90 o
  -3   7   2        9.66        2.66      2.61 o
  -2   7   2      130.94      130.39      4.49 o
  -1   7   2       77.05       80.64      2.03 o
   0   7   2       78.41       93.47      2.24 o
   1   7   2      853.19      762.39     10.01 o
   2   7   2      216.81      244.85      8.06 o
   3   7   2      287.58      335.54      6.01 o
   4   7   2     1201.86     1188.22     19.40 o
   5   7   2     1716.88     1652.90     32.21 o
   6   7   2       31.53       26.36      2.07 o
   7   7   2      253.57      248.59      6.03 o
   8   7   2       15.08       13.96      1.93 o
   9   7   2      169.74      172.97      5.22 o
  10   7   2      224.19      215.54      6.04 o
  11   7   2       72.10       68.75      3.66 o
  12   7   2       26.82       30.77      2.69 o
  13   7   2       26.07       31.85      3.96 o
  14   7   2        7.33        1.37      2.40 o
  15   7   2       12.95       18.45      5.22 o
  -9   8   2        6.61       15.15      7.78 o
  -8   8   2        0.19        0.41      6.14 o
  -7   8   2        9.19        7.04      3.90 o
  -6   8   2        7.55        4.71      3.89 o
  -5   8   2        2.42       -1.27      3.07 o
  -4   8   2       23.50       25.79      4.02 o
  -3   8   2        0.56        2.05      3.27 o
  -2   8   2       35.38       42.16      3.38 o
  -1   8   2       45.26       46.99      2.55 o
   0   8   2      720.62      732.71     10.59 o
   1   8   2        0.43       -0.30      1.51 o
   2   8   2     1136.16     1137.22     16.79 o
   3   8   2       11.77        9.31      1.24 o
   4   8   2      110.49      111.19      6.36 o
   5   8   2       61.02       54.88      2.83 o
   6   8   2     1149.57     1069.48     18.57 o
   7   8   2      149.52      150.28      4.75 o
   8   8   2       36.19       29.04      2.57 o
   9   8   2      378.89      409.06      9.12 o
  10   8   2      202.03      181.92      7.62 o
  11   8   2      226.27      210.06      6.22 o
  12   8   2       11.15       12.80      3.84 o
  13   8   2        1.82        2.22      2.30 o
  14   8   2        0.93        4.41      2.43 o
  15   8   2        9.22       10.01      2.73 o
  -8   9   2        1.69        5.32      7.37 o
  -7   9   2        9.25        9.42      6.55 o
  -6   9   2        0.86       -3.14      3.14 o
  -5   9   2       17.13       15.03      4.02 o
  -4   9   2       12.26       11.40      3.61 o
  -3   9   2       43.59       48.39      4.90 o
  -2   9   2       51.84       51.25      3.61 o
  -1   9   2      786.29      773.55     17.17 o
   0   9   2      584.89      558.32     10.75 o
   1   9   2        3.30        0.03      2.32 o
   2   9   2      315.94      315.90      6.19 o
   3   9   2       80.05       73.82      4.67 o
   4   9   2      554.82      569.84     10.85 o
   5   9   2       75.43       62.10      3.19 o
   6   9   2      346.34      343.16      8.51 o
   7   9   2       11.19        8.59      2.72 o
   8   9   2      179.39      171.48      5.41 o
   9   9   2      159.50      151.55      5.97 o
  10   9   2       92.69       82.02      4.07 o
  11   9   2       21.04       20.36      2.68 o
  12   9   2       53.07       47.79      3.99 o
  13   9   2        0.01       -0.66      2.17 o
  14   9   2        2.62        0.01      2.33 o
  15   9   2        0.25       -2.05      6.14 o
  -7  10   2        8.07       11.05      7.37 o
  -6  10   2       11.34       11.87      6.96 o
  -5  10   2       17.46       15.47      4.31 o
  -4  10   2        6.08        2.66      3.47 o
  -3  10   2       68.24       64.78      5.48 o
  -2  10   2       35.95       38.91      3.90 o
  -1  10   2      102.23       84.83      7.12 o
   0  10   2      126.91      120.53      6.56 o
   1  10   2      316.01      318.51      8.48 o
   2  10   2       61.66       56.02      5.47 o
   3  10   2      462.13      454.06     11.11 o
   4  10   2      572.11      567.46     13.19 o
   5  10   2       48.92       48.97      4.15 o
   6  10   2       20.83       11.99      4.76 o
   7  10   2       93.90       97.10      4.24 o
   8  10   2      149.14      151.28      5.37 o
   9  10   2       28.26       27.61      2.86 o
  10  10   2       87.43       88.21      4.67 o
  11  10   2        0.02       -1.15      2.54 o
  12  10   2       52.98       59.42      4.04 o
  13  10   2        0.79       -0.68      2.23 o
  14  10   2       19.77       28.36      4.85 o
  -6  11   2        1.83       -4.91      6.14 o
  -5  11   2       38.22       35.89      5.48 o
  -4  11   2       17.40       10.75      3.90 o
  -3  11   2        7.51        1.84      3.18 o
  -2  11   2      115.51      134.58      6.37 o
  -1  11   2       42.59       38.51      5.89 o
   0  11   2        4.80       -1.16      3.39 o
   1  11   2       10.22        9.59      6.60 o
   2  11   2      440.20      444.54     11.20 o
   3  11   2      192.85      173.89      6.25 o
   4  11   2      442.50      466.22      9.95 o
   5  11   2      180.57      154.61      5.55 o
   6  11   2        0.02       -1.65      1.65 o
   7  11   2      232.85      234.76      6.81 o
   8  11   2       51.29       50.80      3.37 o
   9  11   2       36.80       28.76      3.03 o
  10  11   2        0.41       -1.91      2.13 o
  11  11   2        8.11        2.01      3.01 o
  12  11   2       35.50       36.59      3.57 o
  13  11   2        1.09        1.05      2.55 o
  14  11   2       31.12       38.06      5.00 o
  -5  12   2       12.79       12.69      6.96 o
  -4  12   2        6.83       10.85      5.94 o
  -3  12   2        8.57        8.52      4.02 o
  -2  12   2        5.48        7.28      4.17 o
  -1  12   2      111.39      111.00     11.30 o
   0  12   2       12.60        4.82      6.58 o
   1  12   2       42.75       32.21     20.81 o
   2  12   2        0.80       -2.88      2.88 o
   3  12   2       94.34       90.13      4.91 o
   4  12   2       67.52       60.62      3.72 o
   5  12   2       28.13       23.26      2.69 o
   6  12   2       36.16       40.41      5.26 o
   7  12   2       26.19       20.58      2.73 o
   8  12   2        2.71        3.43      2.42 o
   9  12   2      108.97      114.74      5.12 o
  10  12   2       21.51       28.74      3.43 o
  11  12   2       67.04       72.41      4.57 o
  12  12   2       43.40       52.85      4.18 o
  13  12   2       19.89       17.06      3.57 o
  14  12   2        4.26        0.00      6.55 o
  -4  13   2       49.15       60.18      9.82 o
  -3  13   2       12.38        7.98      4.02 o
  -2  13   2       24.00       23.27      4.92 o
  -1  13   2        7.02        7.95      4.38 o
   0  13   2        4.12        3.85      3.90 o
   1  13   2       35.79       25.48      9.10 o
   2  13   2       11.10        7.35      3.75 o
   3  13   2        4.46        0.19      3.66 o
   4  13   2       17.96       27.67      4.30 o
   5  13   2      219.67      220.11      7.44 o
   6  13   2        0.05        1.81      2.19 o
   7  13   2        0.34       -2.08      2.08 o
   8  13   2        1.02        0.71      2.21 o
   9  13   2        0.39        3.07      2.45 o
  10  13   2       40.79       35.14      3.62 o
  11  13   2        1.00        2.16      2.63 o
  12  13   2        6.47        9.66      3.37 o
  13  13   2       23.50       34.61      5.11 o
  -3  14   2        1.15       -2.46      6.14 o
  -2  14   2        0.99        6.96      6.55 o
  -1  14   2        2.05        0.72      4.91 o
   0  14   2        1.97       -0.05      3.84 o
   1  14   2        0.15       -1.01      3.70 o
   2  14   2       51.53       49.24     15.99 o
   3  14   2        0.01       -2.81      3.76 o
   4  14   2        0.11       -3.73      3.73 o
   5  14   2       26.08       33.43      4.09 o
   6  14   2       28.20       25.51      3.14 o
   7  14   2       44.33       60.41      4.38 o
   8  14   2       31.45       38.16      3.71 o
   9  14   2      180.43      191.31      6.97 o
  10  14   2       14.41       12.73      3.12 o
  11  14   2        0.97       -1.82      2.73 o
  12  14   2        1.33        0.95      3.19 o
  13  14   2       10.26       21.29      8.19 o
  -1  15   2       16.27       13.10      4.92 o
   0  15   2        0.47       -0.27      3.95 o
   1  15   2        1.44       -2.35      4.03 o
   2  15   2        2.49       -3.43      3.90 o
   3  15   2       11.70        3.35      5.85 o
   4  15   2        0.31        2.59      4.31 o
   5  15   2        1.00       -1.12      4.09 o
   6  15   2        2.08       -1.47      2.94 o
   7  15   2       16.48       19.21      5.14 o
   8  15   2        0.53       -0.84      2.48 o
   9  15   2       20.96       16.07      3.40 o
  10  15   2        4.82        1.41      3.14 o
  11  15   2        8.55        1.33      3.20 o
  12  15   2        5.53        3.66      4.23 o
  -1  16   2        4.43       10.64      7.78 o
   0  16   2       10.97        1.64      6.96 o
   1  16   2        0.14       -2.25      4.05 o
   2  16   2        1.17        5.28      6.57 o
   3  16   2       15.20       13.64      6.38 o
   4  16   2        0.63       -1.44      4.31 o
   5  16   2        0.23        6.96      5.12 o
   6  16   2        0.85       -1.41      4.72 o
   7  16   2       29.87       37.77      4.86 o
   8  16   2        1.26       -0.13      3.29 o
   9  16   2        4.77       -1.48      2.90 o
  10  16   2        2.65        1.23      3.86 o
  11  16   2        0.99       -7.37      7.37 o
   2  17   2        0.74       10.64      8.19 o
   3  17   2        2.99        6.52      6.35 o
   4  17   2        3.50       12.58      5.30 o
   5  17   2        0.18       -6.48      8.19 o
   6  17   2        3.21        5.13      5.21 o
   7  17   2        9.58       23.03     11.05 o
   8  17   2        2.86        3.07      3.69 o
   9  17   2        2.07        6.96      8.60 o
  -6 -17   3       13.46       29.88      9.82 o
  -5 -17   3       43.50       49.53     11.05 o
  -4 -17   3        9.71       15.56      9.01 o
  -9 -16   3        7.42        4.00      3.63 o
  -8 -16   3        6.03        6.37      4.91 o
  -7 -16   3        0.30       -0.82      7.37 o
  -6 -16   3        0.01       -0.41      7.37 o
  -5 -16   3        6.40       17.19      8.19 o
  -4 -16   3        0.04        6.55      7.78 o
  -3 -16   3       24.33       26.61      9.01 o
  -2 -16   3        1.54        2.87      7.37 o
  -1 -16   3        1.64        1.11      6.99 o
   0 -16   3        6.31       15.61      7.16 o
 -11 -15   3        0.00       -1.81      4.23 o
 -10 -15   3        0.03        1.58      3.24 o
  -9 -15   3        4.85        1.14      3.40 o
  -8 -15   3        2.02        1.56      3.27 o
  -7 -15   3       22.54       27.78      4.21 o
  -6 -15   3        2.48        0.41      6.96 o
  -5 -15   3       35.58       45.03      9.82 o
  -4 -15   3        0.47        3.27      6.96 o
  -3 -15   3       46.01       46.67      9.82 o
  -2 -15   3        6.12       -0.38      4.34 o
  -1 -15   3       33.66       34.23      9.97 o
   0 -15   3        0.01       -0.67      4.12 o
   1 -15   3        0.08        6.96      6.14 o
 -12 -14   3        0.33       -2.46      7.37 o
 -11 -14   3       36.10       46.50      5.06 o
 -10 -14   3        4.44        1.71      3.24 o
  -9 -14   3       17.36       13.61      3.64 o
  -8 -14   3       11.12       10.97      3.43 o
  -7 -14   3       15.20       19.37      5.72 o
  -6 -14   3       20.47       24.84      3.73 o
  -5 -14   3       15.28       20.47      7.78 o
  -4 -14   3       43.63       33.16      8.60 o
  -3 -14   3        1.61        3.82      3.84 o
  -2 -14   3        2.90        0.82      3.37 o
  -1 -14   3        4.64        9.33      5.81 o
   0 -14   3       39.76       41.90     17.69 o
   1 -14   3        0.29        4.08      4.71 o
   2 -14   3       11.88        9.01      6.14 o
   3 -14   3        0.53        2.46      6.14 o
 -12 -13   3       11.33        9.56      5.73 o
 -11 -13   3        8.87        9.09      3.36 o
 -10 -13   3        0.47        2.11      3.16 o
  -9 -13   3        5.40        3.98      2.92 o
  -8 -13   3        1.89       -2.34      2.34 o
  -7 -13   3        0.08       -2.19      2.19 o
  -6 -13   3        9.54        6.35      2.62 o
  -5 -13   3       53.52       65.88      4.59 o
  -4 -13   3       62.80       69.75      7.37 o
  -3 -13   3       17.68       27.22      4.52 o
  -2 -13   3        0.87       -3.05      3.05 o
  -1 -13   3       34.27       24.10      9.16 o
   0 -13   3        7.98        4.17      4.36 o
   1 -13   3       72.47       69.33      6.76 o
   2 -13   3       34.93       28.96      7.37 o
   3 -13   3        3.25        9.01      6.55 o
   4 -13   3       28.36       23.74      7.78 o
 -13 -12   3        8.64       11.96      4.31 o
 -12 -12   3        1.91        0.92      2.92 o
 -11 -12   3       10.79       15.53      4.53 o
 -10 -12   3       63.19       68.54      5.17 o
  -9 -12   3        1.92       -1.48      2.22 o
  -8 -12   3       72.24       88.41      6.85 o
  -7 -12   3       26.65       25.76      4.72 o
  -6 -12   3       71.92       58.81      4.25 o
  -5 -12   3       72.24       77.89      5.41 o
  -4 -12   3        1.40       -1.70      1.82 o
  -3 -12   3       47.17       50.05      5.11 o
  -2 -12   3      155.32      168.88      8.28 o
  -1 -12   3       59.98       53.10      5.24 o
   0 -12   3        0.14        2.68      3.25 o
   1 -12   3        1.19        1.51      2.77 o
   2 -12   3       68.38       59.23      5.93 o
   3 -12   3       13.48       19.46      6.14 o
   4 -12   3        2.71        2.87      5.73 o
   5 -12   3        5.19        4.91      6.14 o
 -13 -11   3        4.38       -0.75      2.97 o
 -12 -11   3        0.35       -2.53      2.53 o
 -11 -11   3        6.88       12.29      3.18 o
 -10 -11   3        8.78       11.47      2.93 o
  -9 -11   3        5.16        1.94      2.30 o
  -8 -11   3        0.01       -0.32      2.19 o
  -7 -11   3       21.13       18.12      2.87 o
  -6 -11   3      326.92      282.47      7.33 o
  -5 -11   3        4.13        2.22      1.88 o
  -4 -11   3       24.11       19.68      2.51 o
  -3 -11   3        0.34       -0.50      1.71 o
  -2 -11   3      372.94      349.50      9.34 o
  -1 -11   3        5.09        5.87      2.59 o
   0 -11   3      171.24      172.94      6.62 o
   1 -11   3      119.85      108.41     10.11 o
   2 -11   3       32.04       38.67      4.77 o
   3 -11   3       34.44       32.11      4.92 o
   4 -11   3       22.50       29.88      5.12 o
   5 -11   3        1.30       -1.64      5.32 o
   6 -11   3        3.56        0.82      6.14 o
 -14 -10   3        3.79        5.32      4.09 o
 -13 -10   3        1.18       -1.26      2.62 o
 -12 -10   3       18.70       15.42      3.11 o
 -11 -10   3        3.32        0.70      2.38 o
 -10 -10   3       28.48       30.93      3.32 o
  -9 -10   3       95.21      111.37      9.27 o
  -8 -10   3       68.90       61.71      4.02 o
  -7 -10   3       78.53       88.25      4.03 o
  -6 -10   3       32.88       30.66      2.61 o
  -5 -10   3        3.34        8.84      1.93 o
  -4 -10   3        3.70        6.04      1.80 o
  -3 -10   3       23.18       23.32      3.32 o
  -2 -10   3       80.16       70.64      2.95 o
  -1 -10   3       18.67       15.99      5.07 o
   0 -10   3      132.96      121.93      5.36 o
   1 -10   3       12.12       19.45      5.79 o
   2 -10   3       13.67        9.77      3.32 o
   3 -10   3       94.87       73.87      8.60 o
   4 -10   3       22.83       29.86      4.77 o
   5 -10   3        4.37       -1.23      3.76 o
   6 -10   3       18.73       15.97      6.96 o
   7 -10   3        4.40        9.42      6.96 o
 -14  -9   3        0.44       -0.33      3.26 o
 -13  -9   3        8.38        9.62      2.85 o
 -12  -9   3       23.68       23.76      3.32 o
 -11  -9   3       24.23       26.14      3.27 o
 -10  -9   3       28.86       28.75      3.18 o
  -9  -9   3       59.49       55.04      6.51 o
  -8  -9   3      199.78      181.32      5.45 o
  -7  -9   3       24.11       27.45      3.61 o
  -6  -9   3      255.05      212.91      5.76 o
  -5  -9   3        8.31        5.02      1.74 o
  -4  -9   3      116.29       97.29      3.23 o
  -3  -9   3     1172.78     1159.15     17.56 o
  -2  -9   3     1541.62     1519.96     26.33 o
  -1  -9   3      275.02      259.75      5.50 o
   0  -9   3        3.39       -0.90      4.68 o
   1  -9   3      442.03      416.30     10.86 o
   2  -9   3       35.28       38.58      3.48 o
   3  -9   3      492.92      430.62     14.33 o
   4  -9   3       32.16       30.54      4.91 o
   5  -9   3        7.01        7.02      4.50 o
   6  -9   3        3.93        5.73      4.05 o
   7  -9   3        8.99        9.82      6.96 o
   8  -9   3       10.46       26.20      8.19 o
 -14  -8   3        6.14        7.55      2.85 o
 -13  -8   3       10.79        9.51      2.58 o
 -12  -8   3        4.01        3.80      2.77 o
 -11  -8   3       23.49       22.33      3.33 o
 -10  -8   3       63.00       58.83      3.82 o
  -9  -8   3      276.22      290.65      7.14 o
  -8  -8   3       72.09       59.99      3.20 o
  -7  -8   3        5.71        5.02      2.48 o
  -6  -8   3      843.37      856.61     15.33 o
  -5  -8   3      670.58      635.67     10.50 o
  -4  -8   3      204.70      225.92      4.86 o
  -3  -8   3       50.87       50.46      2.17 o
  -2  -8   3      209.49      192.96      4.29 o
  -1  -8   3       42.22       50.67      2.17 o
   0  -8   3       51.04       46.06      2.23 o
   1  -8   3        2.62        0.77      4.96 o
   2  -8   3      447.03      410.45     10.70 o
   3  -8   3       85.80       78.96      5.50 o
   4  -8   3       40.34       33.48      4.50 o
   5  -8   3       24.27       40.63      4.92 o
   6  -8   3       17.01        7.78      5.32 o
   7  -8   3      108.51      104.55     18.63 o
   8  -8   3        0.41        1.23      5.73 o
   9  -8   3        3.11        1.64      6.55 o
 -14  -7   3        1.48        1.26      3.66 o
 -13  -7   3       10.73       15.01      2.34 o
 -12  -7   3       55.63       60.74      3.78 o
 -11  -7   3        8.30        9.43      2.32 o
 -10  -7   3       13.15       16.03      2.43 o
  -9  -7   3       23.15       18.77      2.06 o
  -8  -7   3      531.77      524.95     10.36 o
  -7  -7   3        7.99        9.30      1.42 o
  -6  -7   3      101.15      101.25      3.14 o
  -5  -7   3     1161.32     1137.79     17.12 o
  -4  -7   3      162.24      170.25      3.85 o
  -3  -7   3      653.78      724.54     11.17 o
  -2  -7   3      385.34      393.41      6.96 o
  -1  -7   3      115.64       81.01      2.61 o
   0  -7   3      704.19      755.74     10.76 o
   1  -7   3      114.01      106.51      2.47 o
   2  -7   3       28.00       30.16      2.75 o
   3  -7   3       58.17       55.89      4.63 o
   4  -7   3      248.92      249.28     12.08 o
   5  -7   3       92.76       98.86      6.66 o
   6  -7   3        0.22        0.82      3.18 o
   7  -7   3        0.59        1.64      3.47 o
   8  -7   3        7.52        8.97      6.75 o
   9  -7   3        1.12        4.50      6.14 o
  10  -7   3       27.15       31.52      9.82 o
 -14  -6   3       14.64       11.20      3.03 o
 -13  -6   3       10.99       11.72      1.96 o
 -12  -6   3       13.70       11.68      2.08 o
 -11  -6   3       99.05       98.11      4.16 o
 -10  -6   3        7.36        0.16      1.55 o
  -9  -6   3      310.32      294.87      6.81 o
  -8  -6   3      550.69      547.21      9.40 o
  -7  -6   3       81.16       66.06      3.54 o
  -6  -6   3      471.34      474.87      8.10 o
  -5  -6   3       19.61       18.05      1.63 o
  -4  -6   3       75.27       78.23      2.45 o
  -3  -6   3      361.37      409.32      6.92 o
  -2  -6   3     2343.10     2334.61     32.24 o
  -1  -6   3      181.15      184.50      6.09 o
   0  -6   3      144.31      150.94      3.38 o
   1  -6   3      194.05      202.73      3.60 o
   2  -6   3       13.79       11.84      1.67 o
   3  -6   3      300.90      295.12      9.98 o
   4  -6   3       34.40       47.29     11.87 o
   5  -6   3      188.99      193.54     11.87 o
   6  -6   3       78.64       74.11      5.89 o
   7  -6   3        7.23        7.78      3.76 o
   8  -6   3       17.90       12.42      6.55 o
   9  -6   3        8.59       11.87      6.55 o
  10  -6   3       10.95       12.28      7.78 o
 -13  -5   3        1.98        1.97      2.58 o
 -12  -5   3        1.11        0.40      2.34 o
 -11  -5   3        2.74        1.13      2.43 o
 -10  -5   3      141.00      146.18      5.20 o
  -9  -5   3        2.22        6.07      1.32 o
  -8  -5   3      636.60      624.99     10.27 o
  -7  -5   3      104.52       87.13      2.69 o
  -6  -5   3       13.61       21.48      2.03 o
  -5  -5   3      986.72     1072.98     15.94 o
  -4  -5   3      471.18      447.80      9.66 o
  -3  -5   3     1581.49     1911.45     27.12 o
  -2  -5   3     2759.16     3034.73     41.36 o
  -1  -5   3        1.40        5.65      0.86 o
   0  -5   3      187.30      158.45      3.70 o
   1  -5   3        1.07       -1.35      1.37 o
   2  -5   3       53.09       35.49      4.25 o
   3  -5   3       29.00       13.84      4.96 o
   4  -5   3      184.84      198.90      7.82 o
   5  -5   3       78.27       77.78      5.50 o
   6  -5   3        0.27        1.43      2.89 o
   7  -5   3       88.85       82.46      6.18 o
   8  -5   3       27.49       22.70      4.48 o
   9  -5   3        2.51        3.53      3.73 o
  10  -5   3        0.72        6.96      6.55 o
  11  -5   3        1.81        6.96      7.78 o
 -13  -4   3       36.50       43.42      4.40 o
 -12  -4   3        0.97        1.79      2.34 o
 -11  -4   3        4.19        1.97      1.84 o
 -10  -4   3       96.37      118.08      4.65 o
  -9  -4   3      163.14      161.04      5.92 o
  -8  -4   3      262.40      275.77      5.93 o
  -7  -4   3      335.90      346.57      7.46 o
  -6  -4   3     2556.58     2702.35     43.53 o
  -5  -4   3      154.96      175.79      3.61 o
  -4  -4   3      104.99       98.28      2.62 o
  -3  -4   3       17.74       19.52      1.68 o
  -2  -4   3      392.23      389.29      6.10 o
  -1  -4   3       17.65       13.23      2.12 o
   0  -4   3      272.32      267.89      4.49 o
   1  -4   3      585.20      591.57      9.23 o
   2  -4   3       50.33       63.50      2.09 o
   3  -4   3       27.91       33.56      9.84 o
   4  -4   3      179.80      188.27      7.38 o
   5  -4   3       17.33       14.62      4.50 o
   6  -4   3      428.17      438.00     27.63 o
   7  -4   3        5.69        7.17      3.03 o
   8  -4   3      352.29      294.99     12.15 o
   9  -4   3        0.57        1.77      3.44 o
  10  -4   3        8.02        6.91      4.42 o
  11  -4   3        1.23        2.46      6.55 o
 -12  -3   3        1.97        0.50      1.97 o
 -11  -3   3        0.84        2.46      1.61 o
 -10  -3   3       38.77       34.24      2.17 o
  -9  -3   3      128.69      127.50      3.77 o
  -8  -3   3       10.61        8.11      1.68 o
  -7  -3   3        8.60        7.30      1.42 o
  -6  -3   3      113.09      105.13      3.03 o
  -5  -3   3      979.86     1024.54     15.48 o
  -4  -3   3      103.00       73.12      2.39 o
  -3  -3   3     6035.37     6429.06    100.13 o
  -2  -3   3       79.91       57.64      1.62 o
  -1  -3   3     2082.09     2274.23     30.67 o
   0  -3   3      855.41      855.42     10.99 o
   1  -3   3      322.09      318.09      4.63 o
   2  -3   3        0.40        0.67      1.09 o
   3  -3   3      473.16      455.97     11.82 o
   4  -3   3       62.12       64.95      1.99 o
   5  -3   3        2.65        4.60      1.30 o
   6  -3   3        2.25       -1.79      1.86 o
   7  -3   3      256.77      237.06      9.84 o
   8  -3   3       14.31        8.47      3.32 o
   9  -3   3        0.90        1.71      3.24 o
  10  -3   3       63.46       63.65      6.47 o
  11  -3   3        0.23       -2.46      5.32 o
  12  -3   3       46.84       51.17     10.23 o
 -12  -2   3       22.48       21.95      2.90 o
 -11  -2   3        0.02        0.90      1.51 o
 -10  -2   3      338.38      345.71      6.96 o
  -9  -2   3      168.86      164.64      4.28 o
  -8  -2   3      256.54      274.81      5.51 o
  -7  -2   3      477.88      480.04     12.22 o
  -6  -2   3      237.16      242.52      4.94 o
  -5  -2   3     1546.84     1540.58     32.56 o
  -4  -2   3      104.25      118.13      2.74 o
  -3  -2   3      654.46      615.82     11.19 o
  -2  -2   3       97.54      114.74      2.31 o
  -1  -2   3    11204.06    11028.64    213.12 o
   0  -2   3     2749.48     2859.44     38.01 o
   1  -2   3      635.24      682.61      9.58 o
   2  -2   3     2032.59     2203.32     27.96 o
   3  -2   3      274.26      284.91      4.87 o
   4  -2   3     1783.59     1890.51     24.73 o
   5  -2   3      302.99      275.82      5.02 o
   6  -2   3      408.74      363.59      7.40 o
   7  -2   3      146.43      123.65      6.80 o
   8  -2   3       33.30       46.71      4.77 o
   9  -2   3        8.41       17.80      4.19 o
  10  -2   3        6.15        4.09      4.50 o
  11  -2   3        0.93       -2.66      3.68 o
  12  -2   3        7.70        3.68      6.96 o
 -13  -1   3        0.76       -2.49      3.90 o
 -12  -1   3       23.80       28.69      3.46 o
 -11  -1   3       69.80       63.04      4.19 o
 -10  -1   3      143.90      140.41      6.35 o
  -9  -1   3       27.57       21.69      2.70 o
  -8  -1   3      200.25      169.42      4.68 o
  -7  -1   3        0.57        2.82      1.22 o
  -6  -1   3      103.55       96.16      5.33 o
  -5  -1   3      183.89      129.72      4.17 o
  -4  -1   3      764.82      806.14     16.02 o
  -3  -1   3       45.11       37.56      2.12 o
  -2  -1   3     5431.25     5913.41     82.42 o
  -1  -1   3      701.17      791.75     12.15 o
   0  -1   3     2810.29     2916.18     36.03 o
   1  -1   3     3899.85     4020.55     66.30 o
   2  -1   3     1437.46     1380.79     18.05 o
   3  -1   3        1.93        4.16      0.57 o
   4  -1   3       17.85       27.96      1.15 o
   5  -1   3      440.72      503.40      7.45 o
   6  -1   3      460.55      503.31      8.38 o
   7  -1   3      121.10      124.00      4.56 o
   8  -1   3       26.75       39.83      4.42 o
   9  -1   3       11.57        6.82      7.37 o
  10  -1   3       66.36       73.98      6.35 o
  11  -1   3        0.40        0.84      3.61 o
  12  -1   3        1.52        1.24      4.19 o
  13  -1   3        0.27       -2.40      4.19 o
 -13   0   3        0.17       -2.44      3.90 o
 -12   0   3       10.28       15.15      3.78 o
 -11   0   3       16.47       19.72      3.53 o
 -10   0   3       19.04       17.02      3.24 o
  -9   0   3       31.58       41.03      2.61 o
  -8   0   3      127.42      124.10      3.96 o
  -7   0   3      251.87      263.16      8.19 o
  -6   0   3       10.43        8.93      1.41 o
  -5   0   3      858.24      921.20     14.28 o
  -4   0   3     2166.93     2368.33     39.23 o
  -3   0   3      119.42      102.99      2.76 o
  -2   0   3       89.60       76.21      2.03 o
  -1   0   3     4887.84     5523.02     85.92 o
   0   0   3      737.00      867.70     11.18 o
   1   0   3       86.94      117.32      2.12 o
   2   0   3      591.52      580.43      9.94 o
   3   0   3     2293.12     2389.27     30.82 o
   4   0   3      215.98      190.19      3.31 o
   5   0   3      731.34      910.89     12.63 o
   6   0   3       80.21       83.00      3.63 o
   7   0   3      293.17      306.47      6.51 o
   8   0   3        0.03        0.64      1.79 o
   9   0   3       24.47       27.74      4.13 o
  10   0   3      117.84      109.79      7.05 o
  11   0   3        5.04        2.54      3.54 o
  12   0   3        4.87        3.99      3.15 o
  13   0   3        5.19       10.47      8.39 o
 -13   1   3        3.77       11.87      7.78 o
 -12   1   3       61.01       82.28     11.05 o
 -11   1   3        6.58       11.01      3.21 o
 -10   1   3        5.55        2.64      2.75 o
  -9   1   3        8.93       13.32      4.59 o
  -8   1   3        2.78        5.47      1.15 o
  -7   1   3      359.18      368.84      6.18 o
  -6   1   3      185.78      192.77      4.17 o
  -5   1   3      275.17      329.29      6.14 o
  -4   1   3       76.47       82.97      2.44 o
  -3   1   3      422.99      424.65      7.82 o
  -2   1   3     3617.81     3581.25     85.04 o
  -1   1   3      114.17      103.94      1.86 o
   0   1   3      203.37      227.90      6.12 o
   1   1   3      375.38      373.24      5.64 o
   2   1   3     6780.72     6794.53     74.50 o
   3   1   3     2263.89     2124.41     29.07 o
   4   1   3    10032.25     9743.62    121.48 o
   5   1   3        1.84        1.62      0.86 o
   6   1   3       67.42       65.42      3.46 o
   7   1   3        4.76        4.45      1.48 o
   8   1   3      779.91      809.13     23.68 o
   9   1   3      109.49      111.91      4.45 o
  10   1   3        0.52       -1.37      2.28 o
  11   1   3       13.86        8.69      3.88 o
  12   1   3        4.47        2.05      3.07 o
  13   1   3       14.49       14.15      5.06 o
  14   1   3        0.15       -3.16      4.48 o
 -13   2   3        7.40        5.32      7.37 o
 -12   2   3        3.13       -2.05      6.14 o
 -11   2   3       24.08       32.75      4.27 o
 -10   2   3        7.21        0.38      2.65 o
  -9   2   3       11.50       10.11      2.97 o
  -8   2   3      656.72      656.45     15.83 o
  -7   2   3      680.79      751.78     12.25 o
  -6   2   3      180.15      175.53      4.36 o
  -5   2   3       44.86       61.42      4.31 o
  -4   2   3     3239.68     3226.06     49.91 o
  -3   2   3      946.41      929.14     13.71 o
  -2   2   3     1115.81      986.69     13.16 o
  -1   2   3      107.18      120.03      2.10 o
   0   2   3        2.69       -0.76      0.76 o
   1   2   3      569.53      531.79      8.06 o
   2   2   3      495.67      570.05      6.71 o
   3   2   3       16.17       33.25      1.03 o
   4   2   3      853.48      889.08     11.31 o
   5   2   3     1140.65     1237.03     16.61 o
   6   2   3      177.85      180.10      3.51 o
   7   2   3      385.25      379.81      7.62 o
   8   2   3     1098.90     1055.19     15.78 o
   9   2   3        1.01       -0.48      1.60 o
  10   2   3       38.21       34.43      3.79 o
  11   2   3       17.39       20.71      3.36 o
  12   2   3       31.03       31.30      5.35 o
  13   2   3        1.08        0.20      4.05 o
  14   2   3        9.99        9.29      5.01 o
 -12   3   3        0.08        2.46      6.55 o
 -11   3   3        2.96        7.37      6.55 o
 -10   3   3        3.29        0.54      2.78 o
  -9   3   3       10.52       11.44      3.05 o
  -8   3   3      128.42      118.67      5.98 o
  -7   3   3       13.89       17.35      4.91 o
  -6   3   3      516.70      496.51      9.80 o
  -5   3   3      785.05      752.31     11.80 o
  -4   3   3     1016.95     1035.68     22.64 o
  -3   3   3      454.91      484.47      7.75 o
  -2   3   3      626.21      689.46     10.40 o
  -1   3   3      532.51      559.21      7.99 o
   0   3   3     2162.76     1992.43     23.42 o
   1   3   3     1951.52     1968.15     20.39 o
   2   3   3    24268.36    22823.36    457.58 o
   3   3   3      966.30     1092.80     12.67 o
   4   3   3      559.17      577.26      7.56 o
   5   3   3      106.83       82.15      2.12 o
   6   3   3       98.95      102.30      2.62 o
   7   3   3        3.97        3.05      1.06 o
   8   3   3       51.99       52.46      2.30 o
   9   3   3       64.75       59.26      3.29 o
  10   3   3        1.47        0.82      1.38 o
  11   3   3       10.14        2.36      3.55 o
  12   3   3       10.29       13.92      4.34 o
  13   3   3        6.84        7.38      4.48 o
  14   3   3        2.71        1.55      3.62 o
 -12   4   3        0.33        8.19      7.78 o
 -11   4   3       48.46       50.76      9.82 o
 -10   4   3       29.01       31.45      4.30 o
  -9   4   3        5.85        7.98      3.11 o
  -8   4   3        1.22       -3.03      3.03 o
  -7   4   3        0.30       -3.48      3.48 o
  -6   4   3      888.15      842.70     23.01 o
  -5   4   3        7.69        4.03      1.57 o
  -4   4   3      205.28      231.82      4.54 o
  -3   4   3      587.54      643.08     10.06 o
  -2   4   3      149.08      151.97      3.35 o
  -1   4   3     1998.80     2102.69     25.38 o
   0   4   3      122.92      123.86      2.26 o
   1   4   3      278.67      300.33      3.71 o
   2   4   3     4601.25     4710.86     51.71 o
   3   4   3        0.69        0.63      0.64 o
   4   4   3       28.64       53.17      1.32 o
   5   4   3        3.85        2.43      0.64 o
   6   4   3      373.01      335.86      5.57 o
   7   4   3      280.00      306.24      5.77 o
   8   4   3      117.47      137.49      3.75 o
   9   4   3       35.26       30.72      1.98 o
  10   4   3      170.55      164.59      4.57 o
  11   4   3       25.98       27.88      2.29 o
  12   4   3       10.00        5.97      2.58 o
  13   4   3       19.86       21.90      4.24 o
  14   4   3        4.03        1.39      3.37 o
  15   4   3       16.89       17.19      7.78 o
 -11   5   3        4.19       10.23      7.37 o
 -10   5   3       12.38       15.15      7.37 o
  -9   5   3       21.24       28.45      4.17 o
  -8   5   3        0.55       -0.96      3.32 o
  -7   5   3       18.59       21.49      6.55 o
  -6   5   3      578.53      551.64     17.08 o
  -5   5   3      730.99      671.16     18.96 o
  -4   5   3      218.89      205.12      4.83 o
  -3   5   3       37.10       35.96      1.90 o
  -2   5   3      202.12      190.17      3.57 o
  -1   5   3        0.04       -0.89      1.26 o
   0   5   3      184.54      164.30      2.83 o
   1   5   3     1108.02     1068.17     12.73 o
   2   5   3       18.08       26.52      1.61 o
   3   5   3     1329.28     1232.06     17.79 o
   4   5   3      545.03      513.01      8.59 o
   5   5   3      554.15      547.70      8.11 o
   6   5   3      100.48      123.10      2.50 o
   7   5   3      153.06      142.99      3.85 o
   8   5   3        4.85        4.86      1.25 o
   9   5   3      514.95      501.23     10.12 o
  10   5   3      130.20      131.83      4.61 o
  11   5   3       15.95        9.22      2.48 o
  12   5   3        4.02        2.95      1.86 o
  13   5   3        0.18       -1.71      2.77 o
  14   5   3        0.47        1.44      4.19 o
  15   5   3        0.02       -0.82      6.14 o
 -10   6   3        0.59       -0.41      6.14 o
  -9   6   3        3.75        9.42      6.96 o
  -8   6   3       43.99       42.91      7.57 o
  -7   6   3        0.42       -3.13      3.14 o
  -6   6   3        3.14        1.11      2.85 o
  -5   6   3       23.14       17.13      4.91 o
  -4   6   3       67.49       63.42     12.69 o
  -3   6   3      390.13      427.81      8.27 o
  -2   6   3      530.07      529.86      9.66 o
  -1   6   3      305.36      296.69      4.55 o
   0   6   3      434.07      410.44      5.80 o
   1   6   3      951.51      994.00     12.56 o
   2   6   3     1429.53     1482.95     16.78 o
   3   6   3     1268.49     1266.26     15.42 o
   4   6   3     2481.67     2578.06     36.17 o
   5   6   3       72.29       66.69      2.51 o
   6   6   3        9.11       11.43      1.35 o
   7   6   3       69.87       66.24      2.50 o
   8   6   3        1.27        2.15      1.35 o
   9   6   3      213.74      205.78      5.73 o
  10   6   3      135.63      119.27      4.35 o
  11   6   3       27.50       18.62      2.48 o
  12   6   3        8.50        3.86      1.85 o
  13   6   3       33.16       38.20      7.92 o
  14   6   3        0.43       -2.37      3.07 o
  15   6   3       10.83        7.67      4.77 o
 -10   7   3        4.17        6.14      7.37 o
  -9   7   3        0.60        4.91      6.55 o
  -8   7   3       13.36        9.62      9.82 o
  -7   7   3       14.15       10.64      4.05 o
  -6   7   3       34.94       40.22      4.92 o
  -5   7   3       89.52       81.18      5.93 o
  -4   7   3       13.03        4.91      2.89 o
  -3   7   3      221.32      235.64      9.11 o
  -2   7   3       48.32       53.06      2.05 o
  -1   7   3       77.97       76.44      2.05 o
   0   7   3      203.23      202.11      3.55 o
   1   7   3       59.25       77.93      2.11 o
   2   7   3      690.52      779.02     13.18 o
   3   7   3     4735.11     4780.27     52.04 o
   4   7   3      322.29      282.59      5.64 o
   5   7   3      124.02      119.18      3.70 o
   6   7   3      105.96      104.43      3.66 o
   7   7   3     1123.53     1007.30     17.70 o
   8   7   3       47.14       40.86      3.31 o
   9   7   3      172.28      179.75      5.40 o
  10   7   3       25.73       26.23      2.55 o
  11   7   3        9.76        4.87      1.98 o
  12   7   3        1.61        0.76      1.85 o
  13   7   3       11.72       16.00      3.14 o
  14   7   3        5.60       10.33      2.61 o
  15   7   3        0.06       -2.05      4.50 o
  -9   8   3        7.74        9.82      7.37 o
  -8   8   3        0.00       -1.23      6.14 o
  -7   8   3        1.55        2.36      3.61 o
  -6   8   3       52.48       49.02      5.48 o
  -5   8   3       15.59       15.60      3.90 o
  -4   8   3       43.44       34.61      4.71 o
  -3   8   3       36.69       27.39      4.71 o
  -2   8   3      463.14      439.62     14.96 o
  -1   8   3        2.88       -0.92      1.98 o
   0   8   3       35.66       28.14      1.52 o
   1   8   3       82.08       75.64      2.48 o
   2   8   3       25.40       24.10      6.07 o
   3   8   3      715.08      728.36      9.01 o
   4   8   3      100.65      106.30      3.35 o
   5   8   3      257.44      282.30      6.00 o
   6   8   3       68.38       58.79      3.03 o
   7   8   3      686.25      695.13     13.22 o
   8   8   3     1935.51     1810.70     30.27 o
   9   8   3       53.72       57.63      3.24 o
  10   8   3       46.81       50.47      3.40 o
  11   8   3        3.72        7.30      2.14 o
  12   8   3        7.40        1.78      2.11 o
  13   8   3        0.03        1.80      4.43 o
  14   8   3       15.95       15.59      2.82 o
  15   8   3        3.85        5.15      3.55 o
  -8   9   3        6.19        6.96      6.96 o
  -7   9   3        4.71        0.41      5.73 o
  -6   9   3        9.57        5.64      3.84 o
  -5   9   3       55.84       52.14      5.48 o
  -4   9   3      112.26      110.12      7.78 o
  -3   9   3      105.31       93.26      6.06 o
  -2   9   3        4.40        3.64      2.20 o
  -1   9   3      270.98      249.36      9.76 o
   0   9   3     1060.05      974.63     17.58 o
   1   9   3      458.59      454.45      7.49 o
   2   9   3      929.47      917.18     13.11 o
   3   9   3      110.09      112.55      2.67 o
   4   9   3       82.81       82.20      5.53 o
   5   9   3       40.91       37.95      2.70 o
   6   9   3      827.25      757.24     14.32 o
   7   9   3      367.66      356.73     11.11 o
   8   9   3       47.97       50.14      3.78 o
   9   9   3       24.13       22.47      2.61 o
  10   9   3       55.31       51.56      3.84 o
  11   9   3       12.25       15.09      2.60 o
  12   9   3        0.63        0.86      2.14 o
  13   9   3        7.07        1.87      3.55 o
  14   9   3       24.67       27.75      3.34 o
  15   9   3        4.15        3.27      5.32 o
  -7  10   3        9.93       -6.14      6.14 o
  -6  10   3        2.11       -3.68      5.32 o
  -5  10   3        0.15       -2.69      4.09 o
  -4  10   3       11.73       13.44      4.02 o
  -3  10   3        4.46        3.20      3.14 o
  -2  10   3        0.02       -2.07      2.07 o
  -1  10   3        0.17        0.44      2.17 o
   0  10   3      266.28      241.97      7.41 o
   1  10   3       13.01       12.42      3.40 o
   2  10   3       46.13       41.50      4.23 o
   3  10   3       40.42       37.99      4.14 o
   4  10   3       35.10       32.03      5.45 o
   5  10   3        2.71        3.77      2.08 o
   6  10   3      748.23      683.10     13.47 o
   7  10   3       27.48       23.57      2.70 o
   8  10   3      841.16      840.41     16.03 o
   9  10   3        1.17        3.52      2.25 o
  10  10   3        1.83        1.94      1.95 o
  11  10   3       19.54       21.01      2.89 o
  12  10   3       97.63       96.91      4.82 o
  13  10   3        2.25        1.91      2.45 o
  14  10   3        9.35        7.77      2.77 o
  -6  11   3        2.84       -5.73      5.73 o
  -5  11   3        3.70       -0.09      3.73 o
  -4  11   3       12.40       17.82      7.78 o
  -3  11   3       50.63       59.13      5.89 o
  -2  11   3       35.16       31.51      3.77 o
  -1  11   3        6.91        4.99      2.53 o
   0  11   3      464.25      428.08     13.68 o
   1  11   3       38.90       41.84      3.61 o
   2  11   3      310.18      309.88     11.64 o
   3  11   3       91.28       83.25      7.28 o
   4  11   3       51.21       43.98      6.77 o
   5  11   3       20.84       17.41      2.70 o
   6  11   3        1.14       -1.79      1.79 o
   7  11   3       12.91       10.82      2.45 o
   8  11   3       25.69       24.55      2.78 o
   9  11   3       17.37       20.78      2.73 o
  10  11   3        3.38        1.99      2.30 o
  11  11   3        1.28       -0.11      2.21 o
  12  11   3       52.35       51.47      4.00 o
  13  11   3        0.01       -2.35      2.35 o
  14  11   3        0.09       -3.31      5.89 o
  -5  12   3       17.72        9.42      6.96 o
  -4  12   3        1.22        0.71      3.90 o
  -3  12   3       31.77       34.04      5.01 o
  -2  12   3        0.00       -1.68      2.53 o
  -1  12   3       39.10       54.77      4.45 o
   0  12   3       79.63       84.85      6.93 o
   1  12   3       62.69       36.47     23.07 o
   2  12   3       89.27       80.92      6.42 o
   3  12   3       19.59       23.22      5.97 o
   4  12   3      107.39      103.48      7.58 o
   5  12   3       63.66       62.34      3.79 o
   6  12   3      283.71      279.25      7.67 o
   7  12   3        1.32        1.81      2.11 o
   8  12   3        4.37        0.35      2.08 o
   9  12   3      227.88      252.13      7.52 o
  10  12   3       36.46       42.68      3.72 o
  11  12   3        3.89        4.90      2.63 o
  12  12   3       16.47       26.80      3.43 o
  13  12   3       12.79       16.44      3.31 o
  14  12   3        2.86       11.05      7.37 o
  -4  13   3        4.07        6.96      6.96 o
  -3  13   3        0.13       -3.61      3.61 o
  -2  13   3       20.51       26.20      5.06 o
  -1  13   3        0.09       -1.79      3.40 o
   0  13   3       19.60       20.18      4.77 o
   1  13   3       12.42        7.00      4.11 o
   2  13   3        8.37       13.60      5.82 o
   3  13   3      124.20      140.59     12.02 o
   4  13   3       41.05       38.88      4.14 o
   5  13   3        3.72        0.90      2.24 o
   6  13   3       14.24       16.85      2.88 o
   7  13   3      133.48      118.07      5.22 o
   8  13   3        3.27        4.18      2.37 o
   9  13   3        0.22        4.11      2.50 o
  10  13   3        0.41       -0.97      2.39 o
  11  13   3        2.53        0.30      2.60 o
  12  13   3       20.35       19.01      3.39 o
  13  13   3        4.35        4.27      3.93 o
  -3  14   3       18.04       22.92      8.19 o
  -2  14   3        0.89        6.55      6.14 o
  -1  14   3        0.80       -2.09      3.90 o
   0  14   3       26.63       24.82      5.21 o
   1  14   3        0.84       -2.68      5.14 o
   2  14   3        1.06       -3.08      3.66 o
   3  14   3        9.90        9.77      4.51 o
   4  14   3       21.39       23.25      5.11 o
   5  14   3       15.61        7.40      3.95 o
   6  14   3        1.69       -0.31      2.26 o
   7  14   3       71.62       75.43      4.67 o
   8  14   3        0.15       -2.25      2.25 o
   9  14   3        2.41        2.71      2.57 o
  10  14   3        0.05        0.31      3.10 o
  11  14   3       60.04       68.21      4.83 o
  12  14   3        0.31       -0.86      2.88 o
  13  14   3       24.96       33.98      9.42 o
  -1  15   3        4.72        1.20      4.31 o
   0  15   3        1.50        0.71      5.18 o
   1  15   3        2.52        3.17      4.29 o
   2  15   3        0.05       -3.88      3.88 o
   3  15   3        5.98       -1.31      3.87 o
   4  15   3       43.11       48.80      6.64 o
   5  15   3       34.31       38.61      6.55 o
   6  15   3        5.40        8.62      3.35 o
   7  15   3        2.36        5.01      3.45 o
   8  15   3       19.60       20.10      4.21 o
   9  15   3        0.13        2.57      2.80 o
  10  15   3        0.03       -1.67      2.66 o
  11  15   3        2.75        6.00      3.96 o
  12  15   3        1.93       -0.88      4.13 o
  -1  16   3        4.09        0.41      6.96 o
   0  16   3        3.92        5.83      7.38 o
   1  16   3        6.47        6.87      5.94 o
   2  16   3        0.04        2.06      4.36 o
   3  16   3        2.60        7.04      4.96 o
   4  16   3        5.68       13.95      5.59 o
   5  16   3       25.31       45.51      6.88 o
   6  16   3       13.27       13.24      5.73 o
   7  16   3       57.29       61.34      5.79 o
   8  16   3        5.15        3.68      3.47 o
   9  16   3        3.54        3.75      2.92 o
  10  16   3        2.71       -0.78      4.20 o
  11  16   3       14.28       21.70      9.42 o
   2  17   3        7.35       14.83     13.30 o
   3  17   3        0.01        5.81      5.02 o
   4  17   3        0.01       -1.25      4.82 o
   5  17   3        0.18        5.28      5.30 o
   6  17   3       11.96       13.71      5.89 o
   7  17   3        2.52        4.44      7.16 o
   8  17   3        3.52        3.32      3.76 o
   9  17   3       13.01       14.11      7.78 o
  -9 -16   4        2.02       -7.37      7.78 o
  -8 -16   4       36.82       36.84     10.23 o
  -7 -16   4       80.11      102.34     13.51 o
  -6 -16   4        1.07       -1.23      7.37 o
  -5 -16   4        7.93       28.25      9.42 o
  -4 -16   4        0.12        6.14      7.78 o
  -3 -16   4        3.70        2.87      7.78 o
  -2 -16   4       14.65       19.24      8.54 o
  -1 -16   4       22.43       26.38     12.49 o
 -10 -15   4        1.18        4.07      4.71 o
  -9 -15   4        0.38        3.10      3.49 o
  -8 -15   4        1.14       -0.05      3.24 o
  -7 -15   4      118.67      150.78      7.71 o
  -6 -15   4        0.19        5.73      6.96 o
  -5 -15   4       27.61       26.61      8.60 o
  -4 -15   4        1.40       -6.14      6.55 o
  -3 -15   4       15.31       24.56      8.60 o
  -2 -15   4        7.90       -0.80      6.34 o
  -1 -15   4        0.39        2.40      5.96 o
   0 -15   4        5.68        1.12      4.16 o
   1 -15   4       14.10        1.23      6.14 o
 -11 -14   4       27.70       28.76      5.51 o
 -10 -14   4        0.37       -1.56      3.20 o
  -9 -14   4       55.37       77.08      8.17 o
  -8 -14   4        1.47       -2.72      2.72 o
  -7 -14   4       12.93       22.97      3.82 o
  -6 -14   4       36.61       35.25      4.22 o
  -5 -14   4       24.37       17.60      7.78 o
  -4 -14   4       78.43       73.69     10.23 o
  -3 -14   4        2.81       13.92      6.96 o
  -2 -14   4        0.00        5.98      3.86 o
  -1 -14   4        0.06       -1.53      3.75 o
   0 -14   4       30.13       30.58     10.93 o
   1 -14   4        1.07        2.05      5.32 o
   2 -14   4        0.35        0.00      5.32 o
   3 -14   4        0.15        0.82      6.14 o
 -12 -13   4       10.44        8.57      4.42 o
 -11 -13   4       10.64       14.16      3.77 o
 -10 -13   4        4.43        4.18      3.24 o
  -9 -13   4       16.68       22.73      3.69 o
  -8 -13   4       11.78       18.67      3.45 o
  -7 -13   4        2.63        5.72      2.83 o
  -6 -13   4        0.03       -2.17      2.17 o
  -5 -13   4        8.18       10.55      3.00 o
  -4 -13   4       31.56       50.35      8.60 o
  -3 -13   4       40.79       51.45      5.51 o
  -2 -13   4       25.86       17.12      4.85 o
  -1 -13   4       26.65       20.28      9.04 o
   0 -13   4      108.78      104.04     42.98 o
   1 -13   4       13.32       10.86      4.31 o
   2 -13   4       10.75        9.46      4.71 o
   3 -13   4        1.23       -1.64      5.32 o
   4 -13   4        2.12        4.91      6.14 o
 -12 -12   4       59.74       72.11      5.51 o
 -11 -12   4        8.45        4.06      3.04 o
 -10 -12   4       26.78       26.79      3.72 o
  -9 -12   4        4.18        2.26      4.20 o
  -8 -12   4       30.30       26.94      5.77 o
  -7 -12   4        2.85        3.60      2.44 o
  -6 -12   4       63.70       58.99      4.42 o
  -5 -12   4        4.57        2.08      2.34 o
  -4 -12   4        0.15        1.64      2.48 o
  -3 -12   4        0.41       -1.92      2.85 o
  -2 -12   4       12.81        9.95      3.66 o
  -1 -12   4        4.73        6.29      3.50 o
   0 -12   4      123.83      105.06      9.57 o
   1 -12   4        1.48        2.76      2.94 o
   2 -12   4      106.64      104.89      7.38 o
   3 -12   4        6.26        3.82      3.90 o
   4 -12   4       52.49       48.31      9.01 o
   5 -12   4        3.10        4.91      6.55 o
 -13 -11   4        9.83        7.78      4.50 o
 -12 -11   4        0.89        2.78      2.93 o
 -11 -11   4       25.36       23.72      3.52 o
 -10 -11   4        0.41       -2.15      2.15 o
  -9 -11   4        0.02       -0.58      2.27 o
  -8 -11   4       12.41       13.34      5.83 o
  -7 -11   4        0.09        0.41      2.25 o
  -6 -11   4      135.35      142.06      6.06 o
  -5 -11   4        0.03        1.70      1.88 o
  -4 -11   4      502.65      484.31     10.43 o
  -3 -11   4        9.26        4.97      2.01 o
  -2 -11   4      713.72      701.53     27.77 o
  -1 -11   4      136.92      145.71      5.99 o
   0 -11   4      161.17      148.74      7.35 o
   1 -11   4       32.05       39.07      8.50 o
   2 -11   4      147.25      139.34      7.96 o
   3 -11   4        4.10        2.15      3.61 o
   4 -11   4        8.11        3.89      4.05 o
   5 -11   4       17.36       26.20      7.37 o
   6 -11   4       22.47       30.29      8.60 o
 -13 -10   4        7.03        2.85      3.10 o
 -12 -10   4       30.11       33.56      3.82 o
 -11 -10   4       19.30       17.40      3.23 o
 -10 -10   4        3.69        2.89      2.33 o
  -9 -10   4      134.12      141.08      5.96 o
  -8 -10   4      413.44      387.22     10.53 o
  -7 -10   4       24.33       28.19      3.24 o
  -6 -10   4      145.93      126.34      5.47 o
  -5 -10   4        0.65       -1.59      1.59 o
  -4 -10   4       85.64       76.14      3.64 o
  -3 -10   4       27.94       33.52      2.23 o
  -2 -10   4      129.01      129.02      3.93 o
  -1 -10   4      375.76      326.17      8.89 o
   0 -10   4       33.07       25.82      4.92 o
   1 -10   4       42.88       35.20      4.38 o
   2 -10   4      350.52      335.37     13.30 o
   3 -10   4       30.84       26.06      4.71 o
   4 -10   4      143.52      118.69     10.85 o
   5 -10   4       38.18       29.87      7.16 o
   6 -10   4        4.60        4.91      6.14 o
   7 -10   4       25.32       27.84      8.60 o
 -14  -9   4        4.04        4.09      3.68 o
 -13  -9   4        0.74        0.53      2.33 o
 -12  -9   4       10.15       10.70      3.75 o
 -11  -9   4       22.06       31.70      3.32 o
 -10  -9   4       13.08       13.32      2.68 o
  -9  -9   4        6.70        4.38      2.19 o
  -8  -9   4      436.58      401.14     10.46 o
  -7  -9   4       20.92       31.56      3.07 o
  -6  -9   4       41.44       32.77      2.61 o
  -5  -9   4      581.56      587.90     11.51 o
  -4  -9   4     1133.32     1048.62     16.40 o
  -3  -9   4      163.66      181.14     10.47 o
  -2  -9   4       69.09       64.68      4.12 o
  -1  -9   4      367.71      365.77      7.05 o
   0  -9   4        9.90        8.91      4.35 o
   1  -9   4      583.28      568.95     13.16 o
   2  -9   4       45.21       35.02     15.67 o
   3  -9   4       72.40       63.99      7.78 o
   4  -9   4        1.50        0.18      7.37 o
   5  -9   4       20.61       25.20      5.12 o
   6  -9   4       38.37       48.11      6.06 o
   7  -9   4        0.72       -1.64      5.73 o
   8  -9   4        9.57        6.14      6.55 o
 -14  -8   4       48.55       56.13      4.15 o
 -13  -8   4        0.27        0.74      2.17 o
 -12  -8   4        0.19       -2.08      2.08 o
 -11  -8   4       75.75       79.74      4.34 o
 -10  -8   4       27.67       28.87      2.98 o
  -9  -8   4        5.50       10.68      2.17 o
  -8  -8   4       39.91       36.74      3.02 o
  -7  -8   4      603.99      651.69     12.35 o
  -6  -8   4      250.71      234.74      5.22 o
  -5  -8   4      244.13      263.43      5.45 o
  -4  -8   4       33.58       34.59      1.99 o
  -3  -8   4       95.71      115.87      3.28 o
  -2  -8   4      122.53      133.21      3.57 o
  -1  -8   4       66.65       63.85      2.78 o
   0  -8   4     1226.64     1197.65     16.35 o
   1  -8   4      138.08      159.15      5.72 o
   2  -8   4       49.80       45.77     15.55 o
   3  -8   4       92.74      119.44      6.80 o
   4  -8   4        4.95       10.85      3.47 o
   5  -8   4      217.09      205.95      9.69 o
   6  -8   4       11.17        8.01      4.91 o
   7  -8   4        0.04       -3.44      3.44 o
   8  -8   4       13.94        6.96      6.55 o
   9  -8   4       13.06       21.29      8.60 o
 -14  -7   4       15.93       16.64      3.41 o
 -13  -7   4       25.56       22.77      2.83 o
 -12  -7   4        0.02        0.29      1.76 o
 -11  -7   4        9.35        7.00      2.17 o
 -10  -7   4      173.38      168.97      5.86 o
  -9  -7   4       11.99        8.95      4.06 o
  -8  -7   4      159.44      160.52      4.77 o
  -7  -7   4      225.05      224.02      4.99 o
  -6  -7   4      435.75      392.41      7.10 o
  -5  -7   4      635.68      645.06     10.46 o
  -4  -7   4        0.60        1.12      1.20 o
  -3  -7   4     1212.41     1183.76     17.30 o
  -2  -7   4       24.81       40.71      5.67 o
  -1  -7   4     1667.16     1666.18     23.83 o
   0  -7   4       28.29       23.61      2.67 o
   1  -7   4        0.59        2.83      1.41 o
   2  -7   4      493.92      465.74     13.75 o
   3  -7   4      242.04      241.08      8.75 o
   4  -7   4       14.24       15.69      4.91 o
   5  -7   4       77.56       56.19      5.19 o
   6  -7   4       24.14       34.23      8.39 o
   7  -7   4        1.14        1.48      3.24 o
   8  -7   4        1.80        0.00      5.32 o
   9  -7   4        2.49       -5.73      5.73 o
 -14  -6   4        0.02        7.67      3.90 o
 -13  -6   4       11.93       14.52      3.52 o
 -12  -6   4        9.95        5.65      1.86 o
 -11  -6   4        0.04       -1.66      1.66 o
 -10  -6   4       15.02       14.85      2.21 o
  -9  -6   4      270.68      272.73      6.42 o
  -8  -6   4        9.56        9.57      1.53 o
  -7  -6   4      660.40      663.13     10.84 o
  -6  -6   4      639.45      624.20     10.15 o
  -5  -6   4      451.74      417.01      7.20 o
  -4  -6   4      606.87      614.84      9.82 o
  -3  -6   4       38.51       29.40      2.78 o
  -2  -6   4      156.24      137.09      3.25 o
  -1  -6   4      565.75      575.04      9.10 o
   0  -6   4        6.51        9.47      2.03 o
   1  -6   4      540.85      548.54      8.09 o
   2  -6   4      245.24      254.27      5.55 o
   3  -6   4      811.61      797.67     19.79 o
   4  -6   4        9.40        6.49      2.74 o
   5  -6   4      235.07      230.38      9.69 o
   6  -6   4       57.31       65.94      5.48 o
   7  -6   4       19.36       23.11      8.39 o
   8  -6   4       21.56       23.94      4.72 o
   9  -6   4       16.66       21.70      7.78 o
  10  -6   4       57.45       70.41     11.46 o
 -14  -5   4        1.75        8.19      6.14 o
 -13  -5   4        0.65       -0.49      2.85 o
 -12  -5   4       33.69       36.36      4.00 o
 -11  -5   4        7.62        2.48      2.39 o
 -10  -5   4      121.01      124.33      5.96 o
  -9  -5   4       65.08       71.89      2.67 o
  -8  -5   4        4.10        1.90      1.17 o
  -7  -5   4      637.82      611.14      9.96 o
  -6  -5   4      620.53      594.29      9.58 o
  -5  -5   4      663.68      657.24     10.30 o
  -4  -5   4     1823.23     1831.83     30.82 o
  -3  -5   4       39.28       35.21      2.21 o
  -2  -5   4       75.19       59.70      2.69 o
  -1  -5   4      312.28      340.01      5.72 o
   0  -5   4      220.85      187.59      4.66 o
   1  -5   4     1057.16     1062.74     15.26 o
   2  -5   4       14.36       13.39      4.35 o
   3  -5   4       31.42       33.65      1.74 o
   4  -5   4       90.54      111.17      6.14 o
   5  -5   4      172.98      173.04     12.49 o
   6  -5   4      299.83      290.42     11.14 o
   7  -5   4       25.28       18.89      4.71 o
   8  -5   4       30.23       21.55      4.48 o
   9  -5   4       11.23       15.95      4.77 o
  10  -5   4        0.17        8.60      6.96 o
  11  -5   4       18.76       15.15      8.19 o
 -13  -4   4        4.86        3.72      3.44 o
 -12  -4   4       18.47       30.57      4.34 o
 -11  -4   4       44.94       52.24      4.09 o
 -10  -4   4      144.47      147.47      4.18 o
  -9  -4   4       98.55       96.67      3.98 o
  -8  -4   4      192.89      203.39      5.15 o
  -7  -4   4        1.61        0.23      1.27 o
  -6  -4   4     1068.66      993.95     17.23 o
  -5  -4   4     1916.75     2065.04     44.60 o
  -4  -4   4     1574.41     1626.02     27.42 o
  -3  -4   4     4115.94     4259.00     58.80 o
  -2  -4   4        8.93       13.51      1.01 o
  -1  -4   4       48.35       81.37      2.12 o
   0  -4   4       13.23       25.61      2.96 o
   1  -4   4      562.06      556.81      7.71 o
   2  -4   4     1330.14     1277.93     17.69 o
   3  -4   4      220.26      222.93      8.33 o
   4  -4   4      294.87      278.29     13.49 o
   5  -4   4      101.73      100.65      5.64 o
   6  -4   4      356.30      322.23     20.26 o
   7  -4   4       66.99       66.75      5.48 o
   8  -4   4      231.51      224.21     18.42 o
   9  -4   4        4.68       -1.19      3.32 o
  10  -4   4       14.44        8.57      5.12 o
  11  -4   4        0.05       -3.68      5.73 o
 -12  -3   4       11.17        4.27      4.50 o
 -11  -3   4       49.31       48.97      3.06 o
 -10  -3   4       15.20       12.45      1.84 o
  -9  -3   4      758.34      720.16     11.50 o
  -8  -3   4       44.48       45.17      3.35 o
  -7  -3   4       14.46       20.89      1.75 o
  -6  -3   4      182.97      208.52      4.46 o
  -5  -3   4      115.45      114.02      3.26 o
  -4  -3   4       30.04        7.64      1.06 o
  -3  -3   4      804.61      868.79     14.09 o
  -2  -3   4     1003.12      926.78     12.39 o
  -1  -3   4     1866.79     2065.28     25.88 o
   0  -3   4        1.60        1.50      0.54 o
   1  -3   4      399.37      466.34      6.50 o
   2  -3   4      674.21      625.96     10.27 o
   3  -3   4      550.74      545.97      9.75 o
   4  -3   4        3.36       -0.63      2.48 o
   5  -3   4       82.23       94.89      3.11 o
   6  -3   4      272.71      264.20      9.69 o
   7  -3   4        0.07        1.84      2.61 o
   8  -3   4       71.19       79.75      6.22 o
   9  -3   4       18.39       17.06      4.91 o
  10  -3   4       15.85       18.35      4.48 o
  11  -3   4        0.76        6.96      6.55 o
  12  -3   4       13.91       27.43      9.01 o
 -12  -2   4        3.88       10.64      5.32 o
 -11  -2   4       17.54       15.58      1.97 o
 -10  -2   4        5.68        3.81      1.55 o
  -9  -2   4      323.43      324.50      6.40 o
  -8  -2   4      130.00      134.88      4.12 o
  -7  -2   4      498.27      498.73      8.93 o
  -6  -2   4      536.59      554.68      9.40 o
  -5  -2   4     2332.38     2367.82     38.09 o
  -4  -2   4     2675.06     2802.61     36.28 o
  -3  -2   4       46.66       54.26      1.63 o
  -2  -2   4     1591.69     1546.01     25.02 o
  -1  -2   4     1188.82     1225.29     17.50 o
   0  -2   4     1188.10     1197.27     16.66 o
   1  -2   4      787.19      799.12     11.21 o
   2  -2   4      131.25       79.59      1.75 o
   3  -2   4      120.58      124.61      2.66 o
   4  -2   4       44.08       59.29      1.82 o
   5  -2   4      185.19      168.52      3.25 o
   6  -2   4        2.86        2.32      1.30 o
   7  -2   4      201.72      231.80      9.40 o
   8  -2   4       75.07       64.80      5.64 o
   9  -2   4       44.24       31.22      4.60 o
  10  -2   4        0.01       -0.73      3.32 o
  11  -2   4        2.95        8.71      4.31 o
  12  -2   4        4.12        4.91      7.37 o
 -12  -1   4       10.95        8.91      2.81 o
 -11  -1   4        2.27       -0.84      2.24 o
 -10  -1   4       11.04        7.83      1.82 o
  -9  -1   4        8.85       10.51      1.80 o
  -8  -1   4      158.24      161.55      4.50 o
  -7  -1   4        9.47       13.42      1.73 o
  -6  -1   4       46.77       42.48      2.00 o
  -5  -1   4     1417.77     1520.07     22.51 o
  -4  -1   4      558.94      628.83     11.14 o
  -3  -1   4     1644.76     1827.30     26.25 o
  -2  -1   4     1576.16     1617.51     23.13 o
  -1  -1   4     5252.09     5602.70    101.23 o
   0  -1   4      480.70      573.66      9.13 o
   1  -1   4     3304.13     3138.53     87.73 o
   2  -1   4       12.45       14.75      0.91 o
   3  -1   4      689.96      616.03      9.65 o
   4  -1   4      153.10      136.96      2.73 o
   5  -1   4       23.27       28.07      1.25 o
   6  -1   4     1113.13     1154.95     17.89 o
   7  -1   4      168.03      171.36      5.53 o
   8  -1   4      523.91      476.77     15.04 o
   9  -1   4       14.23       25.34      4.13 o
  10  -1   4       31.47       30.68      8.39 o
  11  -1   4       50.41       49.73      6.00 o
  12  -1   4       15.12       19.02      4.01 o
  13  -1   4        9.85       15.70      5.73 o
 -12   0   4       16.23       19.19      4.00 o
 -11   0   4       35.01       32.92      4.09 o
 -10   0   4       27.69       31.42      3.60 o
  -9   0   4       15.37       11.42      1.97 o
  -8   0   4       65.68       74.69      3.54 o
  -7   0   4     1607.50     1595.55     27.12 o
  -6   0   4       36.04       41.89      2.00 o
  -5   0   4       52.36       48.69      2.35 o
  -4   0   4      311.32      421.13      8.56 o
  -3   0   4       56.65       49.68      2.84 o
  -2   0   4       26.94       26.77      1.80 o
  -1   0   4     3044.88     3355.17     53.22 o
   0   0   4     4690.31     4996.23     67.37 o
   1   0   4      225.34      182.23      3.46 o
   2   0   4      872.76      857.49     12.27 o
   3   0   4     2060.01     2045.19     33.03 o
   4   0   4      212.58      218.38      3.77 o
   5   0   4      574.96      578.19      8.54 o
   6   0   4      116.99      116.24      3.76 o
   7   0   4      118.27      134.77      4.94 o
   8   0   4        0.64       -1.57      1.57 o
   9   0   4      240.60      255.26     10.41 o
  10   0   4        5.67        5.80      3.24 o
  11   0   4        4.36        7.63      4.47 o
  12   0   4       13.08       12.13      3.62 o
  13   0   4        0.93        6.31      4.60 o
 -13   1   4        0.06        2.46      6.55 o
 -12   1   4        9.55        9.01      6.55 o
 -11   1   4       11.36       13.98      3.46 o
 -10   1   4        0.51        2.87      2.84 o
  -9   1   4       96.58       95.99      5.27 o
  -8   1   4        2.70        2.05      1.21 o
  -7   1   4     1737.77     1683.56     24.81 o
  -6   1   4      261.38      292.94      6.29 o
  -5   1   4      455.39      466.21     10.40 o
  -4   1   4      240.01      269.43      6.69 o
  -3   1   4       93.72       72.58      2.75 o
  -2   1   4      565.96      591.84      9.26 o
  -1   1   4    10922.97    10741.13    222.51 o
   0   1   4     5236.11     5870.88     74.34 o
   1   1   4     1144.67     1217.03     16.90 o
   2   1   4    10562.84    10655.42    123.72 o
   3   1   4        0.14       -0.52      0.52 o
   4   1   4      181.09      194.54      3.99 o
   5   1   4       80.97       87.44      2.94 o
   6   1   4       57.77       64.09      2.35 o
   7   1   4      369.57      416.72      7.46 o
   8   1   4       72.73       66.19      3.27 o
   9   1   4       99.78      106.57      4.45 o
  10   1   4        7.18        4.39      2.58 o
  11   1   4        5.85        6.26      3.05 o
  12   1   4        0.62        0.80      3.05 o
  13   1   4        0.04        0.92      4.19 o
 -13   2   4        8.59        8.19      7.78 o
 -12   2   4       12.66       22.92      7.78 o
 -11   2   4        1.65       -1.07      3.15 o
 -10   2   4        9.14        9.18      3.05 o
  -9   2   4       92.62      106.02      5.75 o
  -8   2   4      131.20      111.88      5.75 o
  -7   2   4      610.91      580.79     11.89 o
  -6   2   4      763.87      733.74     11.76 o
  -5   2   4        5.85        8.31      1.20 o
  -4   2   4     1015.95     1041.58     14.25 o
  -3   2   4      577.02      684.51     10.59 o
  -2   2   4     2667.08     2846.82     36.45 o
  -1   2   4     6937.83     6834.80     88.21 o
   0   2   4      798.38      797.29     10.66 o
   1   2   4     9935.71     9742.06    103.36 o
   2   2   4      314.04      295.85      3.83 o
   3   2   4      275.16      232.45      3.73 o
   4   2   4      359.02      340.85      4.94 o
   5   2   4      287.04      323.14      5.25 o
   6   2   4        6.74        9.77      1.13 o
   7   2   4       86.84       64.30      2.43 o
   8   2   4       20.39       15.91      1.97 o
   9   2   4        1.48        0.84      2.25 o
  10   2   4       76.27       74.94      3.89 o
  11   2   4        6.06       10.09      2.95 o
  12   2   4       22.10       24.28      4.90 o
  13   2   4        0.18        2.63      4.30 o
  14   2   4        2.67       -1.32      4.48 o
 -12   3   4       15.19       18.83      7.78 o
 -11   3   4        5.94        2.87      6.14 o
 -10   3   4       28.98       32.26      4.24 o
  -9   3   4       45.18       53.20      5.79 o
  -8   3   4       28.32       32.52      3.68 o
  -7   3   4       15.76       18.32      3.05 o
  -6   3   4        0.01        1.66      1.34 o
  -5   3   4      156.88      144.19      3.26 o
  -4   3   4      359.34      316.07      5.33 o
  -3   3   4      149.91      144.22      2.98 o
  -2   3   4      914.66      925.12     12.61 o
  -1   3   4      368.96      403.25      5.63 o
   0   3   4    10870.42    10960.75    117.90 o
   1   3   4       33.92       51.97      1.69 o
   2   3   4      208.84      194.19      4.11 o
   3   3   4     3930.05     4092.16     44.58 o
   4   3   4        3.23        1.36      0.55 o
   5   3   4     2178.13     2216.30     28.90 o
   6   3   4     2960.79     3211.03     41.90 o
   7   3   4      486.99      507.85      8.00 o
   8   3   4        0.45       -2.11      2.11 o
   9   3   4       40.90       43.24      2.30 o
  10   3   4       13.88       12.35      2.95 o
  11   3   4       25.68       23.13      4.87 o
  12   3   4        3.37        3.00      4.30 o
  13   3   4       43.79       41.35      6.22 o
  14   3   4       10.85       20.58      4.44 o
 -12   4   4       18.24       22.92      9.01 o
 -11   4   4       45.98       63.45     10.23 o
 -10   4   4        2.33        0.00      5.73 o
  -9   4   4       20.04       21.01      3.70 o
  -8   4   4      130.82      126.84     14.84 o
  -7   4   4       40.00       40.23      4.00 o
  -6   4   4     1442.55     1424.94     29.38 o
  -5   4   4        0.25        3.07      1.45 o
  -4   4   4      408.76      386.90      6.80 o
  -3   4   4     1005.79      893.88     13.57 o
  -2   4   4     2973.68     2932.02     38.70 o
  -1   4   4        1.46        4.27      0.82 o
   0   4   4       87.88      100.87      3.33 o
   1   4   4     1527.80     1632.19     19.51 o
   2   4   4     6011.91     6330.05     63.82 o
   3   4   4     1709.77     1867.52     22.06 o
   4   4   4       25.73       66.04      2.45 o
   5   4   4     2711.16     2895.14     34.67 o
   6   4   4      270.00      246.17      4.49 o
   7   4   4      949.63      970.89     13.83 o
   8   4   4      571.75      574.32      9.75 o
   9   4   4      118.70      116.15      3.55 o
  10   4   4       31.84       30.25      2.42 o
  11   4   4       11.67        8.84      1.75 o
  12   4   4        0.95        3.70      2.41 o
  13   4   4       13.98       15.47      3.86 o
  14   4   4        0.23       -2.93      3.73 o
  15   4   4        0.38        0.00      6.14 o
 -11   5   4       26.61       18.01      8.19 o
 -10   5   4        0.07       -5.32      5.32 o
  -9   5   4       28.53       16.97      3.78 o
  -8   5   4        4.94        3.76      2.87 o
  -7   5   4       13.64       13.47      3.22 o
  -6   5   4      386.19      396.34     13.60 o
  -5   5   4      711.07      722.94     20.26 o
  -4   5   4      669.02      656.45     16.26 o
  -3   5   4        1.86        0.89      1.18 o
  -2   5   4      496.37      432.77      6.84 o
  -1   5   4      348.70      372.54      5.09 o
   0   5   4     3383.17     3233.20     35.52 o
   1   5   4     3084.73     3166.91     34.31 o
   2   5   4     2722.82     3217.56     37.54 o
   3   5   4     1095.03     1115.03     13.63 o
   4   5   4     1257.89     1240.26     15.42 o
   5   5   4      262.21      227.12      3.90 o
   6   5   4        1.85        1.57      0.88 o
   7   5   4      201.26      215.39      4.30 o
   8   5   4       51.53       48.93      2.13 o
   9   5   4       11.18       11.54      2.78 o
  10   5   4       54.46       49.15      2.89 o
  11   5   4       24.19       24.57      2.55 o
  12   5   4       53.25       52.61      4.55 o
  13   5   4        3.46        3.65      3.90 o
  14   5   4       23.23       31.83      7.16 o
  15   5   4        0.54        1.23      6.14 o
 -10   6   4        0.13       -5.73      5.73 o
  -9   6   4       12.17       19.65      7.37 o
  -8   6   4      133.54      133.09      6.98 o
  -7   6   4      121.28      108.68      6.14 o
  -6   6   4       14.91       14.13      5.12 o
  -5   6   4       16.63       17.00      3.61 o
  -4   6   4        3.05        0.19      2.74 o
  -3   6   4       44.86       46.42      2.24 o
  -2   6   4      358.66      346.72      7.60 o
  -1   6   4       96.30       76.40      2.00 o
   0   6   4      134.19      111.37      2.25 o
   1   6   4      302.66      313.78      4.46 o
   2   6   4       11.87        5.50      1.53 o
   3   6   4      149.81      142.98      2.85 o
   4   6   4      589.10      614.91      9.89 o
   5   6   4     2095.80     2033.43     29.01 o
   6   6   4       46.49       46.57      2.77 o
   7   6   4       24.67       29.00      1.67 o
   8   6   4       52.73       45.70      2.78 o
   9   6   4        1.37        0.47      1.44 o
  10   6   4        1.29       -0.88      1.44 o
  11   6   4       16.12       12.57      2.21 o
  12   6   4       18.94       18.02      3.31 o
  13   6   4       21.09       22.17      2.72 o
  14   6   4       22.86       27.99      5.48 o
  15   6   4        0.68       -1.64      5.32 o
 -10   7   4        0.10        1.64      6.96 o
  -9   7   4        2.14        1.64      6.55 o
  -8   7   4      124.23      156.89      9.92 o
  -7   7   4      117.10      112.87      6.37 o
  -6   7   4        6.94        3.68      3.47 o
  -5   7   4        6.91        4.58      3.68 o
  -4   7   4       79.35       78.81      5.64 o
  -3   7   4     1008.35      975.12     25.47 o
  -2   7   4       52.17       57.60      2.77 o
  -1   7   4      406.99      390.22      6.47 o
   0   7   4       15.27        6.67      0.94 o
   1   7   4      459.89      429.58      6.22 o
   2   7   4      236.69      295.03      9.96 o
   3   7   4     4331.81     4316.37     50.28 o
   4   7   4      132.81      148.25      3.83 o
   5   7   4      175.22      134.29      3.56 o
   6   7   4      144.88      140.13      3.87 o
   7   7   4      199.53      191.50      4.77 o
   8   7   4      848.60      801.48     14.80 o
   9   7   4        0.67        0.48      1.63 o
  10   7   4       81.99       80.31      4.94 o
  11   7   4       31.89       34.05      2.81 o
  12   7   4       18.71       23.81      2.76 o
  13   7   4        2.09        1.37      2.09 o
  14   7   4        4.31        2.70      2.34 o
  15   7   4       17.02       24.97      7.78 o
  -9   8   4       69.79       82.69     11.87 o
  -8   8   4        6.78       15.15      7.37 o
  -7   8   4        2.94        5.71      3.38 o
  -6   8   4        1.98        1.02      3.61 o
  -5   8   4        2.38       -2.24      2.74 o
  -4   8   4        5.39        2.39      2.85 o
  -3   8   4      132.88      137.47      7.09 o
  -2   8   4        1.08       -1.48      1.93 o
  -1   8   4        1.18        0.62      1.31 o
   0   8   4       52.33       39.97      1.80 o
   1   8   4      108.93       89.70      2.65 o
   2   8   4        3.34        2.00      1.34 o
   3   8   4     1233.37     1242.59     16.87 o
   4   8   4       50.47       43.91      2.22 o
   5   8   4      189.12      186.01      4.62 o
   6   8   4      337.19      292.79      6.29 o
   7   8   4      246.85      237.84      6.21 o
   8   8   4     1276.28     1245.63     21.75 o
   9   8   4        0.07       -0.35      1.62 o
  10   8   4       84.32       76.31      3.91 o
  11   8   4       33.76       37.74      2.99 o
  12   8   4       36.20       24.17      2.81 o
  13   8   4        1.70       -2.01      2.01 o
  14   8   4        0.26        0.07      2.15 o
  15   8   4        1.82       -0.71      2.58 o
  -8   9   4        0.19       -2.46      6.55 o
  -7   9   4       13.21        9.42      6.96 o
  -6   9   4        0.01       -2.46      3.47 o
  -5   9   4        0.57        0.20      3.18 o
  -4   9   4        5.89        0.94      2.87 o
  -3   9   4      133.70      119.60      7.09 o
  -2   9   4       36.95       26.33      3.19 o
  -1   9   4        9.08        3.65      8.27 o
   0   9   4       68.54       78.19      3.78 o
   1   9   4      483.36      434.34      7.21 o
   2   9   4      159.01      168.14      3.48 o
   3   9   4       74.46       80.46      3.79 o
   4   9   4       19.36       16.21      3.07 o
   5   9   4     1901.46     1755.42     27.18 o
   6   9   4     1376.54     1261.66     19.91 o
   7   9   4       60.03       78.04      4.21 o
   8   9   4        4.91        1.55      1.92 o
   9   9   4        0.26        2.09      1.86 o
  10   9   4       10.30        7.46      2.12 o
  11   9   4        0.05       -0.51      1.92 o
  12   9   4       43.96       46.69      3.50 o
  13   9   4       20.61       22.77      2.91 o
  14   9   4        0.19       -2.26      2.26 o
  15   9   4        1.62        2.46      6.14 o
  -7  10   4        2.54        3.27      6.55 o
  -6  10   4       18.23        4.50      6.14 o
  -5  10   4        9.45       15.91      4.48 o
  -4  10   4       22.10       27.42      4.52 o
  -3  10   4        1.74        0.78      3.14 o
  -2  10   4      109.12      101.96      5.35 o
  -1  10   4        2.96       -0.72      2.02 o
   0  10   4        2.90        1.68      2.92 o
   1  10   4      545.48      542.91      9.67 o
   2  10   4      114.11      103.23      3.20 o
   3  10   4       91.29       86.37      4.30 o
   4  10   4       78.58       75.20      4.11 o
   5  10   4      125.82      128.49      4.89 o
   6  10   4     2774.54     2673.25     43.49 o
   7  10   4       35.27       28.55      2.67 o
   8  10   4       13.02       10.55      3.13 o
   9  10   4        0.02       -1.84      1.84 o
  10  10   4      293.56      264.23      7.41 o
  11  10   4       28.51       33.46      3.11 o
  12  10   4        1.10       -1.01      2.14 o
  13  10   4       15.24       20.16      2.98 o
  14  10   4        0.00       -2.30      2.30 o
  -6  11   4       13.24        9.42      7.37 o
  -5  11   4       18.14       16.78      7.37 o
  -4  11   4        1.67        4.87      3.84 o
  -3  11   4        3.97        4.60      4.30 o
  -2  11   4      137.47      135.50      7.74 o
  -1  11   4       13.35        4.91      2.65 o
   0  11   4        0.78       -1.40      3.17 o
   1  11   4       24.45       22.02      3.86 o
   2  11   4        5.14        3.38      6.27 o
   3  11   4        7.87       12.17      2.81 o
   4  11   4      944.24      938.29     23.25 o
   5  11   4      866.41      839.43     16.07 o
   6  11   4       67.82       67.48      3.87 o
   7  11   4        1.58       -1.90      1.90 o
   8  11   4        3.73        2.21      2.30 o
   9  11   4        0.06        2.12      2.05 o
  10  11   4       66.34       68.40      4.07 o
  11  11   4        5.10        6.49      3.49 o
  12  11   4        1.19       -2.36      2.36 o
  13  11   4        8.43        4.46      2.67 o
  14  11   4        2.71        0.27      2.74 o
  -5  12   4        0.67       -5.73      5.73 o
  -4  12   4        2.94        2.33      4.13 o
  -3  12   4        2.26        3.02      3.73 o
  -2  12   4        2.53       -2.43      2.43 o
  -1  12   4        7.49        1.48      2.75 o
   0  12   4        2.37       -3.47      3.47 o
   1  12   4        0.58       -3.27      3.27 o
   2  12   4       96.94       90.03      4.97 o
   3  12   4       12.34        7.43      5.90 o
   4  12   4      285.45      281.91      7.49 o
   5  12   4        0.02       -1.97      1.97 o
   6  12   4       10.52        4.60      2.30 o
   7  12   4       55.90       50.22      3.57 o
   8  12   4      101.55      113.77      5.07 o
   9  12   4        0.40        0.31      2.28 o
  10  12   4       11.64       12.54      2.77 o
  11  12   4       41.17       42.01      3.72 o
  12  12   4       11.24        8.14      3.01 o
  13  12   4       42.52       46.18      4.49 o
  14  12   4        0.22       -5.94      9.62 o
  -4  13   4        7.09        5.32      6.96 o
  -3  13   4        0.24       -2.14      3.22 o
  -2  13   4       24.70       28.02      5.35 o
  -1  13   4       18.02       12.90      4.63 o
   0  13   4        5.69        0.30      3.90 o
   1  13   4      114.57       13.79     20.26 o
   2  13   4       34.49       22.63      5.14 o
   3  13   4        8.38        0.88      3.44 o
   4  13   4       15.41       17.18      3.47 o
   5  13   4        0.02       -1.99      1.99 o
   6  13   4       20.40       23.11      3.06 o
   7  13   4       52.47       44.28      3.55 o
   8  13   4        0.87        1.17      2.35 o
   9  13   4        1.11       -0.96      2.21 o
  10  13   4       14.16       14.77      2.97 o
  11  13   4        1.62       -2.36      2.36 o
  12  13   4       19.34       33.33      3.88 o
  13  13   4       13.09       19.42      5.16 o
  -3  14   4        0.44        6.14      6.96 o
  -2  14   4       23.64       34.39      8.60 o
  -1  14   4        0.00        1.67      3.92 o
   0  14   4        0.88       -1.89      5.94 o
   1  14   4       13.09       10.65      4.79 o
   2  14   4       34.94       30.99     11.23 o
   3  14   4       53.20       51.00     10.58 o
   4  14   4       73.71       64.85      5.94 o
   5  14   4       59.77       71.49      5.36 o
   6  14   4       20.57       23.25      7.51 o
   7  14   4       22.58       23.70      3.26 o
   8  14   4        2.04        0.19      2.36 o
   9  14   4       43.20       45.39      4.00 o
  10  14   4        4.31        0.91      2.57 o
  11  14   4       74.37       83.79      5.20 o
  12  14   4        7.93        8.07      3.96 o
  13  14   4        1.01       -3.07      5.53 o
  -1  15   4       34.83       54.65      7.09 o
   0  15   4        1.36       -3.71      4.02 o
   1  15   4        1.28       -0.14      4.13 o
   2  15   4       15.23       17.32      7.74 o
   3  15   4        0.31        6.96      4.91 o
   4  15   4        0.02       -2.06      4.31 o
   5  15   4       41.13       44.45      6.47 o
   6  15   4       26.29       34.02      4.62 o
   7  15   4        0.81        2.98      3.89 o
   8  15   4        2.75        2.63      2.60 o
   9  15   4       15.23       13.45      3.37 o
  10  15   4        4.49        6.68      3.09 o
  11  15   4        3.06        2.50      3.07 o
  12  15   4        2.72       -3.94      3.94 o
  -1  16   4        0.58        6.55      6.96 o
   0  16   4        9.09       20.17      7.75 o
   1  16   4        1.95       -3.87      4.19 o
   2  16   4        9.13        5.19      5.08 o
   3  16   4        1.77        1.85      4.68 o
   4  16   4       15.32       12.40      6.55 o
   5  16   4       27.97       26.96      9.01 o
   6  16   4       10.97       10.18      5.30 o
   7  16   4        7.02        9.64      3.82 o
   8  16   4        7.11       12.63      4.10 o
   9  16   4       27.64       29.62      3.97 o
  10  16   4       18.57       16.11      3.69 o
  11  16   4        1.31        8.14      4.20 o
   2  17   4        6.25        5.16      6.94 o
   3  17   4        1.23        1.23      7.78 o
   4  17   4       18.67        8.45      5.30 o
   5  17   4        0.47        2.91      5.30 o
   6  17   4        4.55        0.69      5.30 o
   7  17   4        0.11        0.23      4.91 o
   8  17   4        0.24       -3.23      5.39 o
   9  17   4        4.28        7.73      5.51 o
  -8 -16   5        5.02        4.50      8.19 o
  -7 -16   5       50.48       74.91     11.87 o
  -6 -16   5        2.66        3.27      7.78 o
  -5 -16   5       22.98       31.52      9.82 o
  -4 -16   5        2.12        6.14      7.37 o
  -3 -16   5        2.67        5.32      7.37 o
  -2 -16   5        2.12       10.64      7.78 o
 -10 -15   5       23.92       23.22      5.80 o
  -9 -15   5        1.34       -1.14      3.45 o
  -8 -15   5        2.56        6.25      3.64 o
  -7 -15   5        0.56        2.95      3.16 o
  -6 -15   5        0.22       -2.46      6.96 o
  -5 -15   5       51.70       54.04     10.23 o
  -4 -15   5        8.59        6.55      7.37 o
  -3 -15   5       45.61       44.62      9.82 o
  -2 -15   5       16.57       17.79      7.79 o
  -1 -15   5       24.32       19.26      8.80 o
   0 -15   5        1.91        6.33      6.82 o
 -11 -14   5       29.31       31.68      7.16 o
 -10 -14   5        8.42        4.70      3.47 o
  -9 -14   5      135.30      179.79      8.16 o
  -8 -14   5       15.71       15.72      3.88 o
  -7 -14   5       30.48       42.66      4.62 o
  -6 -14   5       18.94       25.29      4.36 o
  -5 -14   5        0.55        2.46      6.14 o
  -4 -14   5        0.06       -1.64      6.14 o
  -3 -14   5       16.82       20.88      7.78 o
  -2 -14   5       31.71       46.67      9.01 o
  -1 -14   5        8.96        6.22      5.96 o
   0 -14   5        0.93        1.27      3.75 o
   1 -14   5       33.84       47.08      8.19 o
   2 -14   5        1.69       -4.09      5.73 o
   3 -14   5        5.58       17.19      6.96 o
 -11 -13   5       11.31        9.11      5.81 o
 -10 -13   5        1.37        0.21      4.68 o
  -9 -13   5       15.03       14.79      3.53 o
  -8 -13   5       19.23       15.74      3.47 o
  -7 -13   5       25.17       23.67      3.60 o
  -6 -13   5        0.13       -2.56      2.56 o
  -5 -13   5       62.16       76.95      5.30 o
  -4 -13   5        9.61        0.82      5.73 o
  -3 -13   5       64.28       70.00      9.82 o
  -2 -13   5       16.53       21.96     13.10 o
  -1 -13   5        3.96        3.89      3.49 o
   0 -13   5        1.81        1.74      5.02 o
   1 -13   5        5.86       -2.05      4.91 o
   2 -13   5        5.63        6.39      5.12 o
   3 -13   5        0.06       -0.41      5.73 o
   4 -13   5       23.68       20.47      7.37 o
 -12 -12   5        0.10       -1.23      4.50 o
 -11 -12   5        3.59        2.65      3.07 o
 -10 -12   5       12.83       11.90      3.31 o
  -9 -12   5        0.15       -2.63      2.63 o
  -8 -12   5       47.55       42.15      4.15 o
  -7 -12   5        0.16       -0.86      2.30 o
  -6 -12   5        0.38        5.84      2.58 o
  -5 -12   5        9.92        9.65      2.78 o
  -4 -12   5      177.08      178.01      6.95 o
  -3 -12   5       47.87       42.57      7.78 o
  -2 -12   5        9.84       11.13      3.77 o
  -1 -12   5       53.32       69.79      5.81 o
   0 -12   5      151.79      138.61      7.68 o
   1 -12   5       29.01       21.48      4.43 o
   2 -12   5        1.96        0.61      3.47 o
   3 -12   5       25.24       26.67      4.92 o
   4 -12   5       11.67       13.92      6.96 o
   5 -12   5        2.02       12.28      6.96 o
 -13 -11   5        5.23        0.82      4.09 o
 -12 -11   5        1.52        2.40      2.75 o
 -11 -11   5       13.95       17.72      3.47 o
 -10 -11   5        0.14       -0.94      2.47 o
  -9 -11   5       10.80        4.42      5.04 o
  -8 -11   5       12.69        7.29      2.58 o
  -7 -11   5        5.41       -2.30      3.51 o
  -6 -11   5        0.65        0.88      2.25 o
  -5 -11   5       66.88       69.35      4.44 o
  -4 -11   5      279.08      313.14      9.18 o
  -3 -11   5        1.17       -0.69      1.47 o
  -2 -11   5       84.87       90.21     11.34 o
  -1 -11   5       66.03       66.68      4.30 o
   0 -11   5      148.82      128.40      6.95 o
   1 -11   5      196.01      198.08      7.63 o
   2 -11   5      216.29      214.96      9.84 o
   3 -11   5       47.26       50.41      5.79 o
   4 -11   5       55.57       55.08      6.37 o
   5 -11   5       36.91       40.12      8.60 o
   6 -11   5        0.22       -3.68      5.73 o
 -13 -10   5        0.15        0.62      2.37 o
 -12 -10   5        0.17       -1.64      2.27 o
 -11 -10   5       93.46       96.55      5.45 o
 -10 -10   5      154.17      152.44      6.43 o
  -9 -10   5        2.27        0.31      2.22 o
  -8 -10   5       73.37       68.30      4.27 o
  -7 -10   5       69.80       66.55      4.21 o
  -6 -10   5      510.56      442.44     11.35 o
  -5 -10   5       33.56       45.53      3.53 o
  -4 -10   5        5.22        5.64      1.86 o
  -3 -10   5      360.19      367.49      7.46 o
  -2 -10   5      112.22      104.82      5.46 o
  -1 -10   5        2.30        3.85      2.40 o
   0 -10   5      650.27      641.68     14.60 o
   1 -10   5      384.26      373.71     10.70 o
   2 -10   5      118.33      114.36      8.39 o
   3 -10   5       28.09       29.18      4.61 o
   4 -10   5       54.79       58.67      5.93 o
   5 -10   5       61.81       57.78      6.37 o
   6 -10   5       19.05       24.15      7.78 o
   7 -10   5        0.42        2.46      6.14 o
 -14  -9   5        1.93       -0.41      3.68 o
 -13  -9   5       40.65       51.21      4.25 o
 -12  -9   5        2.02        0.86      2.22 o
 -11  -9   5        1.04       -2.13      2.17 o
 -10  -9   5       26.73       32.82      3.42 o
  -9  -9   5        0.76       -1.90      1.93 o
  -8  -9   5       14.20       11.34      3.41 o
  -7  -9   5      124.37      105.84      4.99 o
  -6  -9   5      621.68      622.62     14.17 o
  -5  -9   5        0.86        0.21      1.35 o
  -4  -9   5      253.59      271.91      5.93 o
  -3  -9   5        7.04        7.28      2.73 o
  -2  -9   5        5.34        3.27      1.26 o
  -1  -9   5      493.16      484.43      8.23 o
   0  -9   5      362.75      357.47      9.42 o
   1  -9   5       37.92       36.17      3.43 o
   2  -9   5      137.47      130.60      7.38 o
   3  -9   5        6.82        8.30      3.61 o
   4  -9   5      163.97      173.94      9.11 o
   5  -9   5        2.58       -0.04      3.32 o
   6  -9   5       15.80       15.62      4.77 o
   7  -9   5        0.75        1.23      6.14 o
   8  -9   5        1.77       -3.27      5.73 o
 -14  -8   5        3.60        3.68      3.27 o
 -13  -8   5       22.97       21.62      3.20 o
 -12  -8   5       31.29       33.31      3.36 o
 -11  -8   5        0.38       -1.69      1.69 o
 -10  -8   5       67.31       61.71      3.87 o
  -9  -8   5      127.73      122.64      5.16 o
  -8  -8   5      170.47      165.32      5.96 o
  -7  -8   5       58.18       59.11      3.67 o
  -6  -8   5      418.96      380.79      8.23 o
  -5  -8   5       34.21       33.64      2.06 o
  -4  -8   5      298.88      298.51      6.05 o
  -3  -8   5      138.66      129.89      3.62 o
  -2  -8   5      604.89      557.96     11.27 o
  -1  -8   5       34.45       37.79      3.28 o
   0  -8   5      549.21      544.94      8.45 o
   1  -8   5       26.57       25.40      4.50 o
   2  -8   5       94.70       98.26     12.64 o
   3  -8   5      321.53      335.06     13.94 o
   4  -8   5      165.38      179.90      8.83 o
   5  -8   5        3.16        1.58      3.32 o
   6  -8   5        7.53        3.83      3.89 o
   7  -8   5       26.98       36.43      8.19 o
   8  -8   5        3.77        4.50      5.73 o
   9  -8   5        1.12       -0.82      6.96 o
 -14  -7   5        0.01       -2.07      2.17 o
 -13  -7   5        0.01       -0.86      2.12 o
 -12  -7   5        9.09       10.19      2.40 o
 -11  -7   5        0.03       -1.57      1.57 o
 -10  -7   5       61.19       56.53      3.62 o
  -9  -7   5       87.99       82.50      4.16 o
  -8  -7   5       61.29       59.82      3.48 o
  -7  -7   5       28.59       28.89      2.24 o
  -6  -7   5       23.49       26.87      1.86 o
  -5  -7   5      691.20      702.18     11.41 o
  -4  -7   5       15.15       17.08      1.53 o
  -3  -7   5     1104.48     1166.81     17.12 o
  -2  -7   5      113.99      109.43      5.80 o
  -1  -7   5        4.10        4.72      1.61 o
   0  -7   5       87.95       89.04      2.53 o
   1  -7   5      652.67      657.98     10.71 o
   2  -7   5        1.95        0.71      2.54 o
   3  -7   5        0.07       -2.28      2.28 o
   4  -7   5      324.30      311.86     11.58 o
   5  -7   5        1.31       -0.82      4.09 o
   6  -7   5       20.14       16.59      4.05 o
   7  -7   5       13.68       14.86      4.19 o
   8  -7   5       81.00       98.66     11.46 o
   9  -7   5        1.98        6.14      6.55 o
 -14  -6   5       18.21       18.28      4.57 o
 -13  -6   5        3.39       -1.07      1.89 o
 -12  -6   5        2.74       -1.72      1.72 o
 -11  -6   5       73.77       77.42      3.54 o
 -10  -6   5        0.32       -2.00      2.19 o
  -9  -6   5      215.73      207.09      8.41 o
  -8  -6   5      328.66      322.74      7.09 o
  -7  -6   5       21.97       20.99      1.70 o
  -6  -6   5      301.51      291.52      5.66 o
  -5  -6   5       13.30       14.85      1.40 o
  -4  -6   5        0.04       -0.73      0.98 o
  -3  -6   5       17.84       18.32      1.62 o
  -2  -6   5       25.98       22.52      1.41 o
  -1  -6   5     2427.77     2476.96     31.55 o
   0  -6   5      163.61      172.12      4.69 o
   1  -6   5      398.29      412.79      6.51 o
   2  -6   5      225.46      220.54      5.96 o
   3  -6   5       26.73       23.32      9.93 o
   4  -6   5      186.52      181.97      8.11 o
   5  -6   5      448.65      469.55     15.34 o
   6  -6   5       71.06       84.93      6.22 o
   7  -6   5       24.00       10.63      3.90 o
   8  -6   5       16.24       13.40      4.31 o
   9  -6   5        0.16        0.00      5.73 o
  10  -6   5        2.24        4.09      6.96 o
 -14  -5   5       45.68       50.89      6.06 o
 -13  -5   5       14.87       18.65      4.31 o
 -12  -5   5        8.93       15.19      3.76 o
 -11  -5   5        9.64       12.04      1.83 o
 -10  -5   5       15.04       17.03      1.82 o
  -9  -5   5        6.73        8.59      2.05 o
  -8  -5   5      123.26      116.56      3.14 o
  -7  -5   5      885.58      824.60     12.98 o
  -6  -5   5       39.91       41.50      1.89 o
  -5  -5   5      677.90      740.99     11.47 o
  -4  -5   5       87.13       87.40      2.51 o
  -3  -5   5        4.15        7.30      0.92 o
  -2  -5   5      410.92      409.94      6.19 o
  -1  -5   5     2249.62     2348.51     32.49 o
   0  -5   5     1339.14     1484.02     19.27 o
   1  -5   5       81.62       84.97      2.37 o
   2  -5   5      233.93      245.03      5.30 o
   3  -5   5       40.71       51.19      6.74 o
   4  -5   5      223.99      225.04     14.94 o
   5  -5   5        2.38        1.16      4.71 o
   6  -5   5       70.45       62.50      7.16 o
   7  -5   5        7.40        9.60      8.60 o
   8  -5   5        3.42        1.43      3.18 o
   9  -5   5       16.72       19.59      4.77 o
  10  -5   5       25.16       33.98      9.01 o
  11  -5   5       88.15      114.21     14.33 o
 -13  -4   5       41.60       35.95      5.06 o
 -12  -4   5        1.41        0.24      2.74 o
 -11  -4   5       17.20       18.07      3.61 o
 -10  -4   5       84.08       91.23      4.24 o
  -9  -4   5        7.30        7.03      1.52 o
  -8  -4   5      976.58      940.17     15.36 o
  -7  -4   5        1.11        2.41      1.66 o
  -6  -4   5        1.57       -0.21      0.94 o
  -5  -4   5      598.35      600.91      9.89 o
  -4  -4   5      255.84      274.84      5.69 o
  -3  -4   5       14.67       18.11      1.03 o
  -2  -4   5       58.54       59.71      1.71 o
  -1  -4   5      659.84      669.44      9.19 o
   0  -4   5      240.48      329.80      8.25 o
   1  -4   5       87.94       94.97      3.04 o
   2  -4   5      174.04      163.14      4.33 o
   3  -4   5     2200.09     2154.94     30.16 o
   4  -4   5     1713.97     1733.52     33.72 o
   5  -4   5        1.83        1.64      2.32 o
   6  -4   5        1.60        2.41      2.74 o
   7  -4   5        6.11        5.69      3.14 o
   8  -4   5       70.72       68.95     12.90 o
   9  -4   5        1.13        1.02      3.47 o
  10  -4   5        0.06       -1.65      5.53 o
  11  -4   5       38.19       58.95     11.05 o
 -12  -3   5        0.02        1.64      2.89 o
 -11  -3   5       15.15       13.70      2.84 o
 -10  -3   5       22.72       17.65      2.22 o
  -9  -3   5        1.79        1.17      1.47 o
  -8  -3   5      107.45      102.84      3.22 o
  -7  -3   5      549.90      567.98      8.93 o
  -6  -3   5        9.03        8.37      1.10 o
  -5  -3   5      333.05      355.19      6.38 o
  -4  -3   5     1200.92     1270.96     18.91 o
  -3  -3   5      342.18      326.52      6.59 o
  -2  -3   5     4209.06     4539.24     62.82 o
  -1  -3   5      204.17      220.37      3.62 o
   0  -3   5     3137.16     3166.84     47.12 o
   1  -3   5      202.41      162.95      3.27 o
   2  -3   5      262.12      316.76      5.26 o
   3  -3   5      152.93      180.81      3.70 o
   4  -3   5      786.34      878.01     13.63 o
   5  -3   5       52.17       41.27      2.63 o
   6  -3   5       13.32       11.92      3.03 o
   7  -3   5       38.58       31.75      7.37 o
   8  -3   5       26.06       37.21      7.37 o
   9  -3   5       65.31       70.59      6.18 o
  10  -3   5        0.16        2.03      3.54 o
  11  -3   5        0.40       -2.46      6.14 o
  12  -3   5        1.40       -4.50      6.96 o
 -12  -2   5        2.52       -2.05      4.91 o
 -11  -2   5        5.58        2.81      2.28 o
 -10  -2   5      139.65      148.36      4.34 o
  -9  -2   5        0.35        1.27      1.36 o
  -8  -2   5      142.65      141.64      4.18 o
  -7  -2   5     1193.13     1168.82     16.57 o
  -6  -2   5       33.03       31.25      1.57 o
  -5  -2   5       98.35      123.74      2.79 o
  -4  -2   5       52.66       64.40      1.79 o
  -3  -2   5     1304.08     1503.09     21.92 o
  -2  -2   5      919.42     1023.39     17.03 o
  -1  -2   5        7.03        3.54      0.99 o
   0  -2   5       75.75       46.49      1.39 o
   1  -2   5      129.58      146.26      3.23 o
   2  -2   5      143.02      124.25      3.12 o
   3  -2   5       32.55       41.94      1.44 o
   4  -2   5      250.23      251.99      4.75 o
   5  -2   5        2.68        2.83      0.89 o
   6  -2   5     1078.26     1111.94     23.00 o
   7  -2   5       36.18       38.08      4.13 o
   8  -2   5      129.68      136.10      7.51 o
   9  -2   5      246.48      232.54     10.54 o
  10  -2   5        0.35       -1.64      3.68 o
  11  -2   5        1.78       -0.28      3.61 o
  12  -2   5        2.07        6.96      7.37 o
 -12  -1   5        3.02        8.19      5.73 o
 -11  -1   5        4.77        3.67      2.41 o
 -10  -1   5        7.58        3.94      1.80 o
  -9  -1   5      117.03      116.27      4.45 o
  -8  -1   5      116.26       97.05      3.47 o
  -7  -1   5       32.16       36.24      2.93 o
  -6  -1   5        1.35        1.41      1.06 o
  -5  -1   5     1095.04     1197.49     18.04 o
  -4  -1   5      336.82      380.60      6.52 o
  -3  -1   5       67.10      101.56      2.34 o
  -2  -1   5      471.04      503.83     10.22 o
  -1  -1   5     4167.41     4580.21    104.40 o
   0  -1   5      771.26      854.52     12.14 o
   1  -1   5     2437.76     2439.74     32.54 o
   2  -1   5     1883.18     2056.64     28.20 o
   3  -1   5      551.35      614.85      9.77 o
   4  -1   5      380.23      360.39      6.28 o
   5  -1   5      588.18      570.59     12.73 o
   6  -1   5       84.39       83.22      3.05 o
   7  -1   5        0.64        0.85      1.32 o
   8  -1   5       52.72       46.80      6.55 o
   9  -1   5      318.76      305.08     16.78 o
  10  -1   5        2.52        1.90      3.54 o
  11  -1   5        7.02        3.12      3.73 o
  12  -1   5        3.77        6.01      4.19 o
  13  -1   5       41.35       48.82     10.23 o
 -11   0   5        0.34        0.41      2.67 o
 -10   0   5       29.23       33.25      3.62 o
  -9   0   5      376.09      384.94      9.19 o
  -8   0   5       31.56       27.97      2.14 o
  -7   0   5       34.76       33.89      2.44 o
  -6   0   5       53.09       36.41      2.00 o
  -5   0   5        9.75       10.21      1.20 o
  -4   0   5        3.14        1.55      0.95 o
  -3   0   5       99.25      125.39      3.55 o
  -2   0   5      455.01      430.81     10.17 o
  -1   0   5      525.70      554.96      9.69 o
   0   0   5       37.82       80.11      2.95 o
   1   0   5     2046.39     2124.71     26.48 o
   2   0   5      352.61      377.82      5.35 o
   3   0   5        3.66       -0.11      0.51 o
   4   0   5       75.46       69.26      2.19 o
   5   0   5      127.73      138.10      3.22 o
   6   0   5       18.29       23.88      1.82 o
   7   0   5     1079.77     1056.62     18.86 o
   8   0   5      185.57      183.32      6.14 o
   9   0   5       24.69       31.93      6.55 o
  10   0   5        0.49        1.39      2.55 o
  11   0   5        4.38        0.25      2.89 o
  12   0   5        3.51        0.30      3.07 o
  13   0   5       23.62       31.37      6.18 o
 -12   1   5        7.82       13.92      6.96 o
 -11   1   5        4.39        7.42      3.21 o
 -10   1   5       25.50       19.34      3.55 o
  -9   1   5       70.04       68.67      4.31 o
  -8   1   5       26.17       27.35      2.76 o
  -7   1   5      340.75      372.94      7.00 o
  -6   1   5        7.83        9.49      1.64 o
  -5   1   5      251.31      217.16      6.99 o
  -4   1   5      245.88      270.76      5.87 o
  -3   1   5      569.38      558.16     10.11 o
  -2   1   5     1240.89     1371.15     22.65 o
  -1   1   5     2338.56     2436.81     35.28 o
   0   1   5     4303.86     4753.74     58.88 o
   1   1   5      223.33      172.96      3.62 o
   2   1   5     1732.69     1820.06     23.06 o
   3   1   5      804.84      914.77     12.43 o
   4   1   5       17.72       12.23      1.11 o
   5   1   5      531.17      500.87      8.52 o
   6   1   5      272.98      281.92      6.33 o
   7   1   5      877.00      870.31     14.27 o
   8   1   5      122.69      143.38      5.02 o
   9   1   5        1.04       -1.63      1.63 o
  10   1   5       85.20       61.87      4.62 o
  11   1   5      120.96      124.60      6.42 o
  12   1   5        0.12       -2.89      2.89 o
  13   1   5       32.68       32.95      6.06 o
 -12   2   5        1.71        4.91      6.14 o
 -11   2   5       11.41       18.01      6.55 o
 -10   2   5       21.08       13.78      4.41 o
  -9   2   5        0.74       -0.22      2.34 o
  -8   2   5       61.19       59.85      3.41 o
  -7   2   5        7.94        3.55      1.78 o
  -6   2   5       53.71       54.14      2.45 o
  -5   2   5       12.20       13.55      1.22 o
  -4   2   5     2271.94     2269.78     29.67 o
  -3   2   5      503.99      574.39      9.16 o
  -2   2   5     2307.24     2405.11     33.95 o
  -1   2   5     3197.23     3216.58     46.35 o
   0   2   5      314.46      325.30      6.22 o
   1   2   5     2878.85     2953.01     36.82 o
   2   2   5       42.77       59.70      1.93 o
   3   2   5     1091.78     1072.95     14.20 o
   4   2   5        0.36        7.48      0.88 o
   5   2   5     2578.80     2485.27     32.35 o
   6   2   5      100.74       89.94      2.88 o
   7   2   5       44.80       40.41      2.50 o
   8   2   5      200.02      182.55      4.85 o
   9   2   5       56.98       49.83      4.02 o
  10   2   5       24.58       19.64      2.67 o
  11   2   5        1.10       -2.19      2.58 o
  12   2   5       13.96       19.11      7.98 o
  13   2   5        8.58       10.83      4.77 o
  14   2   5       15.86       19.59      5.77 o
 -12   3   5        3.70       16.37      7.37 o
 -11   3   5       11.61        9.42      6.55 o
 -10   3   5       13.38       14.60      3.55 o
  -9   3   5        0.39       -0.75      2.49 o
  -8   3   5        0.53       -0.32      2.25 o
  -7   3   5       16.78       19.26      3.14 o
  -6   3   5      171.41      171.65      5.50 o
  -5   3   5      476.29      436.07      7.05 o
  -4   3   5      546.34      512.91      7.85 o
  -3   3   5      893.75      976.61     13.54 o
  -2   3   5     2675.48     2698.24     38.30 o
  -1   3   5        1.18        6.57      1.48 o
   0   3   5      110.47      107.90      2.40 o
   1   3   5     4763.73     5241.83     59.82 o
   2   3   5      678.16      647.32      8.49 o
   3   3   5      687.99      824.21     10.25 o
   4   3   5       11.67       13.00      1.01 o
   5   3   5        4.02        3.53      0.97 o
   6   3   5        1.83        0.16      0.86 o
   7   3   5        2.51        1.47      0.95 o
   8   3   5       23.69       20.83      1.62 o
   9   3   5      404.80      418.81      9.45 o
  10   3   5        0.21        0.21      1.32 o
  11   3   5       13.54       22.44      3.36 o
  12   3   5        1.37        1.59      4.09 o
  13   3   5        0.36        3.48      4.34 o
  14   3   5        5.26        8.26      4.90 o
 -12   4   5        1.87        2.05      6.96 o
 -11   4   5        1.92        0.82      6.14 o
 -10   4   5       52.98       75.32     10.23 o
  -9   4   5       19.51       18.72      3.59 o
  -8   4   5      188.40      209.16     11.97 o
  -7   4   5      435.25      383.82     18.00 o
  -6   4   5     1429.86     1322.33     23.35 o
  -5   4   5      478.31      440.84      8.23 o
  -4   4   5      940.49      931.06     14.85 o
  -3   4   5      288.21      264.63      4.72 o
  -2   4   5      209.92      222.15      4.50 o
  -1   4   5     1328.82     1265.09     16.04 o
   0   4   5     3401.10     3579.50     38.41 o
   1   4   5     1599.12     1739.19     22.59 o
   2   4   5     5270.69     5419.86     57.66 o
   3   4   5      152.44      139.26      2.51 o
   4   4   5       77.14      135.00      2.47 o
   5   4   5     1390.79     1401.52     20.70 o
   6   4   5       19.48       25.31      1.71 o
   7   4   5       92.24       86.66      2.58 o
   8   4   5       95.36       87.47      2.78 o
   9   4   5       62.78       64.42      2.89 o
  10   4   5        2.21        0.55      1.51 o
  11   4   5        3.99        2.21      2.53 o
  12   4   5       14.06       14.46      3.46 o
  13   4   5        0.05       -2.82      2.82 o
  14   4   5        0.04        3.35      4.19 o
  15   4   5       11.30       20.06      7.78 o
 -11   5   5        4.94        1.23      6.96 o
 -10   5   5        8.63       -3.27      6.14 o
  -9   5   5       11.69       11.19      3.78 o
  -8   5   5        0.46       -2.41      2.41 o
  -7   5   5      113.08      113.01      9.17 o
  -6   5   5      482.81      512.50     13.39 o
  -5   5   5      357.37      336.37     10.45 o
  -4   5   5      350.80      371.80      7.15 o
  -3   5   5       31.89       34.77      1.87 o
  -2   5   5       21.13       16.34      1.78 o
  -1   5   5     2151.90     2100.57     26.69 o
   0   5   5     1973.80     1825.25     21.95 o
   1   5   5      517.95      616.01      7.99 o
   2   5   5       98.72       98.76      2.33 o
   3   5   5      259.31      238.60      4.06 o
   4   5   5      649.43      628.57      8.22 o
   5   5   5      316.39      336.35      5.56 o
   6   5   5      413.86      412.52      7.24 o
   7   5   5       15.36       17.95      1.64 o
   8   5   5       53.29       50.98      2.17 o
   9   5   5        3.58        1.95      1.57 o
  10   5   5      153.15      152.34      6.09 o
  11   5   5        8.69        9.15      1.97 o
  12   5   5       64.10       63.41      4.93 o
  13   5   5        2.13       -0.20      3.47 o
  14   5   5        2.54        4.91      4.34 o
  15   5   5        3.53        3.27      6.14 o
 -10   6   5       81.54      105.21     12.69 o
  -9   6   5        7.36        9.01      6.55 o
  -8   6   5        1.76       -3.95      3.95 o
  -7   6   5       39.66       26.31      3.68 o
  -6   6   5      127.34      137.28      6.37 o
  -5   6   5       59.14       53.68      5.19 o
  -4   6   5       36.76       38.98      4.19 o
  -3   6   5      512.97      482.33      8.67 o
  -2   6   5       81.44       61.24      2.00 o
  -1   6   5      390.77      373.53      5.32 o
   0   6   5      810.16      817.07      9.91 o
   1   6   5      324.77      321.37      4.91 o
   2   6   5        1.90        6.20      2.78 o
   3   6   5     1855.20     1909.43     22.94 o
   4   6   5     1251.33     1260.51     15.48 o
   5   6   5      983.54      999.91     15.65 o
   6   6   5      138.45      138.14      3.04 o
   7   6   5       39.84       33.66      2.09 o
   8   6   5       16.17       12.68      1.68 o
   9   6   5       15.92       13.44      2.25 o
  10   6   5        3.80        2.66      1.71 o
  11   6   5       14.49       12.60      2.57 o
  12   6   5        0.20        0.71      1.78 o
  13   6   5        6.80        6.96      2.27 o
  14   6   5        0.45       -2.66      3.76 o
  15   6   5        0.25        0.00      5.73 o
 -10   7   5        3.57       11.46      7.37 o
  -9   7   5        0.70        7.37      6.96 o
  -8   7   5       11.03       11.87      6.96 o
  -7   7   5        6.14        8.01      3.21 o
  -6   7   5        4.68        1.70      2.67 o
  -5   7   5       31.90       25.24      3.62 o
  -4   7   5       60.46       61.51      4.66 o
  -3   7   5      350.13      364.61      8.23 o
  -2   7   5      544.24      527.42      8.52 o
  -1   7   5      235.47      243.53      4.31 o
   0   7   5       32.91       36.26      1.91 o
   1   7   5      182.84      187.55      3.53 o
   2   7   5     1297.90     1351.29     18.07 o
   3   7   5       13.36       15.44      2.33 o
   4   7   5       23.68       28.68      1.43 o
   5   7   5        9.20        5.00      1.26 o
   6   7   5      685.22      633.98     10.85 o
   7   7   5      141.66      127.67      3.84 o
   8   7   5      193.30      188.27      4.92 o
   9   7   5        1.77        1.09      1.61 o
  10   7   5      143.45      146.07      5.03 o
  11   7   5      111.92      103.88      4.90 o
  12   7   5        4.59        6.13      2.04 o
  13   7   5       61.89       80.48      4.35 o
  14   7   5        0.06        0.49      2.24 o
  15   7   5        1.53       -5.73      5.73 o
  -9   8   5        7.87       24.56      8.60 o
  -8   8   5        6.68       17.19      7.78 o
  -7   8   5       11.17       11.69      3.67 o
  -6   8   5       14.83       12.69      3.43 o
  -5   8   5       17.38       13.05      3.15 o
  -4   8   5       50.40       54.64      4.58 o
  -3   8   5       24.27       22.96      3.22 o
  -2   8   5      300.85      269.50      5.98 o
  -1   8   5       20.91       22.23      2.15 o
   0   8   5       92.85       89.57      2.72 o
   1   8   5       31.52       30.95      2.95 o
   2   8   5      342.99      331.23      5.22 o
   3   8   5       11.22        9.13      2.62 o
   4   8   5      169.23      178.37      3.65 o
   5   8   5     1273.77     1232.50     18.88 o
   6   8   5       61.50       65.11      3.48 o
   7   8   5       40.61       32.45      2.29 o
   8   8   5       73.38       73.04      3.28 o
   9   8   5        2.99        3.54      2.01 o
  10   8   5       48.23       40.70      3.06 o
  11   8   5        0.86       -1.66      1.66 o
  12   8   5        0.01       -2.11      2.21 o
  13   8   5        0.22       -2.27      2.78 o
  14   8   5        0.40        1.48      2.35 o
  15   8   5        3.05        0.99      4.30 o
  -8   9   5        1.18        5.32      6.96 o
  -7   9   5        1.06       -4.91      4.91 o
  -6   9   5        0.14       -1.83      2.75 o
  -5   9   5       19.66       19.14      3.53 o
  -4   9   5       59.67       53.24      4.48 o
  -3   9   5        7.92        8.60      2.84 o
  -2   9   5        2.33        1.63      2.03 o
  -1   9   5     1104.88     1068.07     17.27 o
   0   9   5        8.34        7.67      2.87 o
   1   9   5      418.92      394.93      6.78 o
   2   9   5      129.73      115.80      3.37 o
   3   9   5      196.78      192.44      5.03 o
   4   9   5     1867.48     1747.54     25.91 o
   5   9   5        2.40        1.33      1.44 o
   6   9   5      155.24      155.07      4.61 o
   7   9   5       60.71       65.02      3.09 o
   8   9   5       85.28       90.62      4.03 o
   9   9   5       49.79       49.76      3.28 o
  10   9   5       23.02       19.26      2.57 o
  11   9   5       73.38       89.39      4.36 o
  12   9   5        0.29       -0.17      2.06 o
  13   9   5       15.65       18.38      3.66 o
  14   9   5       10.46        7.74      2.90 o
  15   9   5       16.58        7.37      6.96 o
  -7  10   5       20.11       23.74      8.19 o
  -6  10   5        1.43       -4.09      5.32 o
  -5  10   5        0.95       -2.51      2.51 o
  -4  10   5       22.17       15.71      3.53 o
  -3  10   5       15.54        5.40      3.01 o
  -2  10   5       35.31       37.14      3.21 o
  -1  10   5        4.37        4.63      2.02 o
   0  10   5       14.84        8.90      2.85 o
   1  10   5        4.29        1.85      1.39 o
   2  10   5      135.19      121.12      3.20 o
   3  10   5     1668.70     1598.48     24.11 o
   4  10   5      162.18      170.22      4.99 o
   5  10   5       99.25      113.02      4.11 o
   6  10   5       30.65       30.21      2.65 o
   7  10   5      330.86      329.63      8.16 o
   8  10   5      469.84      421.74      9.69 o
   9  10   5        2.58        0.19      1.95 o
  10  10   5       94.97      102.20      5.08 o
  11  10   5        1.44       -0.29      2.08 o
  12  10   5        0.15       -2.09      2.09 o
  13  10   5        0.10       -1.91      2.72 o
  14  10   5        0.02        2.34      2.53 o
  -6  11   5        0.61       -4.09      5.73 o
  -5  11   5        0.14       -1.23      5.73 o
  -4  11   5       19.72       12.16      3.38 o
  -3  11   5        2.19        3.79      2.87 o
  -2  11   5        3.22        2.79      2.44 o
  -1  11   5       19.70       15.62      2.84 o
   0  11   5        3.88        1.83      2.68 o
   1  11   5      242.14      251.54      5.97 o
   2  11   5        4.53        5.54      3.94 o
   3  11   5       30.23       34.33      3.84 o
   4  11   5     1406.87     1381.24     34.45 o
   5  11   5       17.10       19.17      2.40 o
   6  11   5       81.39       98.94      4.47 o
   7  11   5       19.07       16.87      2.60 o
   8  11   5       30.44       29.80      2.99 o
   9  11   5       17.78       23.04      2.91 o
  10  11   5        1.72       -2.66      2.66 o
  11  11   5       37.04       43.65      3.70 o
  12  11   5        5.04        1.99      2.43 o
  13  11   5       12.56       11.36      3.03 o
  14  11   5       13.72       10.68      3.51 o
  -5  12   5       14.58        8.60      7.37 o
  -4  12   5        0.95       -2.09      2.97 o
  -3  12   5        0.71       -1.56      2.77 o
  -2  12   5        3.31        1.33      2.43 o
  -1  12   5       63.35       53.20      3.83 o
   0  12   5       43.62       52.63      6.96 o
   1  12   5        2.69       -2.04      6.32 o
   2  12   5      105.70      124.21     11.40 o
   3  12   5      131.39      136.11      7.98 o
   4  12   5       98.21       97.63      9.27 o
   5  12   5        0.48       -0.03      2.21 o
   6  12   5       86.83      106.93      4.83 o
   7  12   5        2.01        5.82      2.78 o
   8  12   5      166.49      148.47      5.73 o
   9  12   5       43.55       41.38      3.53 o
  10  12   5        0.54       -1.64      3.54 o
  11  12   5        6.17        2.18      2.38 o
  12  12   5        1.52        3.19      3.43 o
  13  12   5       33.03       27.92      3.69 o
  14  12   5        0.08        3.68      6.14 o
  -4  13   5       25.72       24.15      8.19 o
  -3  13   5        2.25        3.62      3.50 o
  -2  13   5        2.43        3.45      4.02 o
  -1  13   5       25.27       29.69      5.35 o
   0  13   5        2.00       -3.09      3.61 o
   1  13   5       82.55       88.78      8.19 o
   2  13   5       39.65       35.92     12.53 o
   3  13   5      139.79      157.93     11.88 o
   4  13   5       49.89       48.66     14.24 o
   5  13   5       42.59       37.38      4.95 o
   6  13   5        0.25       -0.02      2.18 o
   7  13   5       34.58       29.00      3.27 o
   8  13   5        1.37       -0.02      2.26 o
   9  13   5        0.47        3.77      2.56 o
  10  13   5        0.01       -2.07      2.27 o
  11  13   5        0.52       -1.66      2.42 o
  12  13   5        5.99        2.85      4.43 o
  13  13   5        1.21        1.46      6.13 o
  -3  14   5       17.74        9.01      7.37 o
  -2  14   5       21.77       20.47      7.78 o
  -1  14   5        6.66        4.06      4.18 o
   0  14   5        0.07       -3.27      3.76 o
   1  14   5        2.05       -3.78      3.78 o
   2  14   5        2.62        4.05      4.17 o
   3  14   5       29.84       42.01     13.21 o
   4  14   5       11.61       19.36      3.77 o
   5  14   5        2.21       -2.72      2.72 o
   6  14   5        1.76       -1.42      3.42 o
   7  14   5       45.04       57.98      4.22 o
   8  14   5        1.44       -1.26      2.30 o
   9  14   5       32.16       36.41      3.70 o
  10  14   5        6.44        5.87      2.89 o
  11  14   5        6.48        2.67      2.94 o
  12  14   5        1.25       -1.62      4.14 o
  13  14   5        1.44        3.27      6.55 o
  -1  15   5        3.69        7.98      4.92 o
   0  15   5        0.01       -3.29      4.19 o
   1  15   5       12.70       16.58      5.21 o
   2  15   5        0.48       -2.44      4.02 o
   3  15   5        4.29        0.48      4.31 o
   4  15   5       12.44       13.42      5.48 o
   5  15   5        2.50       15.50      5.19 o
   6  15   5       22.28       31.97      4.49 o
   7  15   5       11.13        9.89      3.57 o
   8  15   5        6.37       14.85      3.29 o
   9  15   5        1.51       -0.37      2.60 o
  10  15   5        0.89        2.73      2.99 o
  11  15   5       11.60       13.62      3.53 o
  12  15   5        0.60       -3.47      3.47 o
  -1  16   5        0.03        9.82      6.96 o
   0  16   5       14.14       25.38      8.60 o
   1  16   5       17.02       22.22      5.77 o
   2  16   5        0.28       -2.78      4.71 o
   3  16   5        4.19        3.15      4.68 o
   4  16   5        0.05        3.96      4.82 o
   5  16   5       24.49       36.09     14.74 o
   6  16   5       22.05       39.60      6.64 o
   7  16   5       43.82       61.03      5.82 o
   8  16   5        0.10       -1.80      3.31 o
   9  16   5        5.65        3.08      3.77 o
  10  16   5       17.19       21.40      5.32 o
  11  16   5        0.39       -5.73      5.73 o
   2  17   5        0.14        2.92      7.16 o
   3  17   5       10.24       15.15      9.01 o
   4  17   5       10.98       22.68      6.20 o
   5  17   5        0.76        4.82      5.11 o
   6  17   5        0.16        1.01      7.16 o
   7  17   5        0.80        1.96      5.30 o
   8  17   5       17.13       22.79      4.83 o
   9  17   5        1.10       -0.41      8.19 o
  -7 -16   6       11.36       22.92      9.01 o
  -6 -16   6        0.00       -6.55      6.55 o
  -5 -16   6       47.81       63.45     11.46 o
  -4 -16   6       26.93       29.88      9.42 o
  -3 -16   6        0.33        5.32      7.78 o
  -2 -16   6       15.34       17.60      9.01 o
  -9 -15   6       41.28       45.94      4.52 o
  -8 -15   6        0.06       -3.48      3.60 o
  -7 -15   6        4.24        6.14      7.37 o
  -6 -15   6        4.24        4.50      7.78 o
  -5 -15   6       47.72       52.81     10.23 o
  -4 -15   6        2.86       10.23      7.78 o
  -3 -15   6        3.11        4.91      6.55 o
  -2 -15   6        3.93       -5.60      5.60 o
  -1 -15   6       10.02       10.98      6.47 o
   0 -15   6        0.02        7.78     14.74 o
 -10 -14   6        0.40       -2.52      2.52 o
  -9 -14   6       20.03       30.31      3.75 o
  -8 -14   6       33.40       41.91      4.01 o
  -7 -14   6      133.66      164.87      6.64 o
  -6 -14   6       12.74       14.11      3.33 o
  -5 -14   6        3.22       -0.82      6.14 o
  -4 -14   6       19.20       12.28      6.96 o
  -3 -14   6       26.33       40.12      8.60 o
  -2 -14   6       26.65       26.96     13.30 o
  -1 -14   6       28.38       18.33     11.85 o
   0 -14   6        0.61       -5.12      5.44 o
 -11 -13   6       20.46       32.34      6.96 o
 -10 -13   6        0.42       -0.43      2.59 o
  -9 -13   6        9.60       15.12      3.00 o
  -8 -13   6       20.35       14.02      2.98 o
  -7 -13   6       34.90       38.59      4.20 o
  -6 -13   6       21.45       21.69      2.91 o
  -5 -13   6       23.84       34.56      3.78 o
  -4 -13   6        3.72        4.91      6.14 o
  -3 -13   6      107.64      118.31     11.87 o
  -2 -13   6        3.94        3.56      7.37 o
  -1 -13   6       41.82       37.90     21.28 o
   0 -13   6        6.45        9.90     10.85 o
   1 -13   6        3.68        0.00      4.91 o
   2 -13   6        0.62        2.05      5.32 o
   3 -13   6        7.86        6.96      6.14 o
   4 -13   6        1.36        7.37      6.14 o
 -12 -12   6        2.48       -0.82      4.50 o
 -11 -12   6       45.19       47.71      4.64 o
 -10 -12   6       63.96       70.85      4.60 o
  -9 -12   6        1.80        2.62      2.23 o
  -8 -12   6        1.02        4.48      2.35 o
  -7 -12   6       10.45       13.73      2.60 o
  -6 -12   6        3.50        1.16      1.98 o
  -5 -12   6       42.29       46.82      3.62 o
  -4 -12   6       19.52       14.80      3.76 o
  -3 -12   6       78.91       94.15     10.23 o
  -2 -12   6        3.09        4.91      4.98 o
  -1 -12   6       70.64       50.42      7.73 o
   0 -12   6        0.28       -0.99      2.55 o
   1 -12   6       49.21       44.79      5.05 o
   2 -12   6        0.05        0.92      3.61 o
   3 -12   6       10.69       15.97      6.55 o
   4 -12   6       35.63       47.49      8.60 o
   5 -12   6        7.03       10.23      6.96 o
 -12 -11   6        1.80        1.76      2.58 o
 -11 -11   6        5.39        9.90      4.03 o
 -10 -11   6        6.33        9.74      2.67 o
  -9 -11   6       59.44       68.34      4.17 o
  -8 -11   6        8.24       10.88      2.82 o
  -7 -11   6       25.41       25.68      3.31 o
  -6 -11   6        8.04        5.06      2.44 o
  -5 -11   6       32.75       29.59      2.75 o
  -4 -11   6       37.12       42.88      4.73 o
  -3 -11   6       35.45       41.19      3.06 o
  -2 -11   6      313.01      316.31     16.37 o
  -1 -11   6       15.56       16.08      2.84 o
   0 -11   6       42.33       39.47      6.08 o
   1 -11   6       64.58       75.72      4.93 o
   2 -11   6        0.18       -0.71      3.32 o
   3 -11   6       29.28       15.27      4.48 o
   4 -11   6        0.27       -0.82      4.91 o
   5 -11   6        1.10       -1.23      5.73 o
   6 -11   6        1.95       -3.68      6.14 o
 -13 -10   6        2.60        4.91      4.09 o
 -12 -10   6       28.64       32.06      5.53 o
 -11 -10   6        3.72        3.38      2.51 o
 -10 -10   6        0.41        0.35      2.00 o
  -9 -10   6       58.99       54.76      4.15 o
  -8 -10   6       42.79       29.97      3.23 o
  -7 -10   6      182.40      172.34      7.04 o
  -6 -10   6       13.51       10.16      2.51 o
  -5 -10   6      116.65      112.79      5.37 o
  -4 -10   6        4.90        3.50      1.76 o
  -3 -10   6        0.78        0.38      1.11 o
  -2 -10   6      120.34      116.32      3.73 o
  -1 -10   6       86.18       75.42      4.46 o
   0 -10   6       37.11       40.07      7.21 o
   1 -10   6       15.60       28.22      6.38 o
   2 -10   6      354.86      326.84     18.83 o
   3 -10   6       12.86        7.04      3.61 o
   4 -10   6      103.77      118.28      7.96 o
   5 -10   6        3.50       -0.41      5.32 o
   6 -10   6       14.77       -2.46      5.73 o
   7 -10   6       30.04       24.15      8.19 o
 -13  -9   6        0.08       -1.89      2.19 o
 -12  -9   6        7.64       10.75      2.77 o
 -11  -9   6        4.35        3.41      2.28 o
 -10  -9   6       55.59       58.84      3.68 o
  -9  -9   6        0.53       -0.33      1.78 o
  -8  -9   6       29.17       41.63      3.42 o
  -7  -9   6       33.37       30.90      3.18 o
  -6  -9   6       52.81       52.84      3.73 o
  -5  -9   6        0.27        1.34      1.44 o
  -4  -9   6      109.51      106.97      3.69 o
  -3  -9   6      305.51      313.80      6.45 o
  -2  -9   6      842.56      873.07     12.72 o
  -1  -9   6       31.58       32.23      3.80 o
   0  -9   6      110.27      114.59      9.22 o
   1  -9   6        0.36       -0.12      2.85 o
   2  -9   6       24.66       23.57      4.38 o
   3  -9   6      549.91      522.74     16.78 o
   4  -9   6       14.97       11.67      4.05 o
   5  -9   6       10.06       18.46      4.63 o
   6  -9   6       15.35       13.51      6.55 o
   7  -9   6        2.93        0.82      6.14 o
   8  -9   6        1.74        0.41      6.55 o
 -13  -8   6        3.49        2.39      2.34 o
 -12  -8   6        0.49        1.43      2.15 o
 -11  -8   6       50.43       55.55      3.92 o
 -10  -8   6       17.74       16.21      2.32 o
  -9  -8   6      278.50      260.20      8.34 o
  -8  -8   6      137.26      126.32      4.70 o
  -7  -8   6      143.63      133.66      5.36 o
  -6  -8   6        0.34        2.08      1.66 o
  -5  -8   6       85.96       82.43      3.38 o
  -4  -8   6      292.11      326.55      6.48 o
  -3  -8   6      129.46      115.14      3.19 o
  -2  -8   6      123.40      118.52      3.59 o
  -1  -8   6       48.28       44.65      3.42 o
   0  -8   6       91.99       85.61      3.20 o
   1  -8   6      373.27      355.87     12.41 o
   2  -8   6     3070.72     3036.32     66.46 o
   3  -8   6       46.87       63.49      5.50 o
   4  -8   6        0.95       -2.35      2.85 o
   5  -8   6      116.86      121.48      7.80 o
   6  -8   6        2.06        1.23      3.47 o
   7  -8   6        1.96       -0.41      5.32 o
   8  -8   6        3.53        6.55      6.55 o
 -14  -7   6       16.24       23.74      4.09 o
 -13  -7   6       28.44       31.42      4.56 o
 -12  -7   6        9.32       10.07      2.49 o
 -11  -7   6        2.34        2.20      1.86 o
 -10  -7   6       26.97       24.63      2.45 o
  -9  -7   6        5.30        5.02      1.81 o
  -8  -7   6        6.58        6.13      1.81 o
  -7  -7   6      272.07      257.58      5.78 o
  -6  -7   6      189.31      182.94      4.63 o
  -5  -7   6      434.71      442.00      8.16 o
  -4  -7   6      556.81      557.74      9.40 o
  -3  -7   6       12.49        8.83      1.18 o
  -2  -7   6      356.08      318.70      6.51 o
  -1  -7   6       27.52       21.76      1.98 o
   0  -7   6      114.39      109.25      3.63 o
   1  -7   6        6.15        3.20      1.22 o
   2  -7   6      133.83      127.70      6.27 o
   3  -7   6       97.91      114.80      9.62 o
   4  -7   6       42.76       50.35      6.96 o
   5  -7   6       45.34       32.44      4.91 o
   6  -7   6        8.31       12.49      3.76 o
   7  -7   6        8.63       10.95      4.19 o
   8  -7   6        4.40       -1.23      5.73 o
   9  -7   6        1.83        4.91      6.55 o
 -14  -6   6        3.79        4.15      2.28 o
 -13  -6   6       48.55       62.82      4.11 o
 -12  -6   6        3.28        0.91      2.68 o
 -11  -6   6       80.09       89.16      5.52 o
 -10  -6   6        0.12       -1.52      1.52 o
  -9  -6   6        1.17       -1.42      1.42 o
  -8  -6   6        0.17       -1.22      1.22 o
  -7  -6   6      379.80      382.77      7.29 o
  -6  -6   6      370.74      369.97      7.07 o
  -5  -6   6        2.84       -0.92      0.92 o
  -4  -6   6       67.05       66.64      2.21 o
  -3  -6   6      532.72      515.17      7.79 o
  -2  -6   6     1405.80     1421.16     18.88 o
  -1  -6   6       40.93       56.99      3.24 o
   0  -6   6     2171.41     2223.40     31.21 o
   1  -6   6      167.37      172.66      3.66 o
   2  -6   6      314.19      317.68      7.93 o
   3  -6   6      290.46      315.82     10.99 o
   4  -6   6        0.00       -1.43      2.61 o
   5  -6   6       29.29       23.35      4.05 o
   6  -6   6        1.39        3.20      3.14 o
   7  -6   6        3.84        1.78      3.32 o
   8  -6   6        1.23        2.42      3.73 o
   9  -6   6        0.97       -4.50      5.73 o
  10  -6   6        1.83        6.96      7.78 o
 -14  -5   6        7.08        1.54      3.54 o
 -13  -5   6        0.65        1.12      3.03 o
 -12  -5   6       15.28       13.48      4.93 o
 -11  -5   6       17.18       18.42      2.22 o
 -10  -5   6       14.77       16.52      2.01 o
  -9  -5   6       37.31       39.26      2.33 o
  -8  -5   6        1.36        1.00      1.53 o
  -7  -5   6      423.91      445.97      8.05 o
  -6  -5   6       30.82       34.14      2.04 o
  -5  -5   6        6.17        1.68      0.89 o
  -4  -5   6      553.18      582.55      8.58 o
  -3  -5   6     1790.98     1789.39     23.57 o
  -2  -5   6     1857.62     2011.84     25.83 o
  -1  -5   6       14.19        7.37      1.41 o
   0  -5   6     1269.43     1347.15     17.91 o
   1  -5   6       65.73       59.89      3.63 o
   2  -5   6       86.42       83.43      2.56 o
   3  -5   6        9.00        9.46      2.95 o
   4  -5   6      116.32      131.41      7.37 o
   5  -5   6      231.83      226.65     24.15 o
   6  -5   6      131.56      126.67      7.78 o
   7  -5   6       72.44       76.94      6.22 o
   8  -5   6        1.25        2.58      3.24 o
   9  -5   6       59.49       59.82      6.47 o
  10  -5   6        0.19       -4.91      5.73 o
 -13  -4   6       21.94       20.55      4.48 o
 -12  -4   6        7.21        9.43      3.44 o
 -11  -4   6        0.22       -0.17      2.45 o
 -10  -4   6       87.24       93.74      5.04 o
  -9  -4   6       19.79       18.14      2.35 o
  -8  -4   6        0.98       -1.32      1.48 o
  -7  -4   6       45.11       39.37      4.13 o
  -6  -4   6      233.00      229.26      4.91 o
  -5  -4   6      172.35      181.51      4.64 o
  -4  -4   6       13.30       17.71      1.11 o
  -3  -4   6      291.38      315.37      5.72 o
  -2  -4   6      164.91      152.85      2.98 o
  -1  -4   6     1037.70     1075.10     14.25 o
   0  -4   6      172.44      195.01      3.90 o
   1  -4   6     4104.50     4270.96     67.31 o
   2  -4   6      447.65      418.23      6.79 o
   3  -4   6      201.64      183.78      4.46 o
   4  -4   6      583.56      577.85     12.87 o
   5  -4   6      519.87      507.74     15.34 o
   6  -4   6      490.75      475.07     15.34 o
   7  -4   6       32.43       32.60      4.48 o
   8  -4   6        0.10        0.80      3.48 o
   9  -4   6        1.05       -0.82      4.09 o
  10  -4   6        0.01       15.97      7.37 o
  11  -4   6       47.82       39.30      9.82 o
 -12  -3   6       19.36       18.27      4.71 o
 -11  -3   6       11.71       18.91      3.30 o
 -10  -3   6        2.26       -0.79      2.04 o
  -9  -3   6      184.23      177.42      5.51 o
  -8  -3   6       77.88       89.97      2.99 o
  -7  -3   6      195.27      192.44      4.15 o
  -6  -3   6      335.68      324.79      5.64 o
  -5  -3   6       26.66       25.61      1.74 o
  -4  -3   6      416.08      424.08      7.11 o
  -3  -3   6      122.93      152.17      3.98 o
  -2  -3   6      948.07      938.02     18.81 o
  -1  -3   6      604.48      622.23      9.11 o
   0  -3   6      637.28      590.09     14.68 o
   1  -3   6     2749.19     3097.57     42.20 o
   2  -3   6     1955.68     2172.97     29.76 o
   3  -3   6       28.05       33.27      3.28 o
   4  -3   6       43.04       44.81      2.31 o
   5  -3   6      148.17      155.29      5.16 o
   6  -3   6       33.33       40.92      5.73 o
   7  -3   6      302.25      312.35     14.33 o
   8  -3   6        0.19       -0.18      3.03 o
   9  -3   6        0.00        0.21      3.03 o
  10  -3   6       42.70       50.92      6.18 o
  11  -3   6        0.00       -4.09      6.14 o
  12  -3   6      101.63      109.30     14.33 o
 -12  -2   6       18.98       19.24      6.55 o
 -11  -2   6       11.43        7.85      2.63 o
 -10  -2   6       11.89        5.19      2.27 o
  -9  -2   6      137.87      137.53      4.38 o
  -8  -2   6       46.40       49.13      3.82 o
  -7  -2   6       42.30       40.24      2.64 o
  -6  -2   6      121.32      132.35      3.54 o
  -5  -2   6       49.87       46.76      1.69 o
  -4  -2   6      199.18      187.56      3.37 o
  -3  -2   6       70.74       70.33      2.46 o
  -2  -2   6        2.28        2.66      1.01 o
  -1  -2   6      129.08      149.46      3.84 o
   0  -2   6     3149.85     3317.14     44.46 o
   1  -2   6     6958.38     7259.84     95.33 o
   2  -2   6      577.96      565.32      8.05 o
   3  -2   6     1018.40     1035.58     14.19 o
   4  -2   6     1293.24     1250.40     18.99 o
   5  -2   6       10.86        9.20      1.17 o
   6  -2   6      622.15      627.81     17.02 o
   7  -2   6      265.88      269.50     10.41 o
   8  -2   6        0.26       -3.89      3.89 o
   9  -2   6       35.64       39.85      5.01 o
  10  -2   6        2.23        1.38      3.44 o
  11  -2   6        4.23       13.46      5.12 o
  12  -2   6        7.92        8.19      7.78 o
 -12  -1   6        0.02        2.87      5.32 o
 -11  -1   6        1.11       -4.09      4.09 o
 -10  -1   6       28.72       38.35      5.34 o
  -9  -1   6        4.50        0.82      1.74 o
  -8  -1   6      373.49      373.64      7.56 o
  -7  -1   6        7.65        7.42      1.48 o
  -6  -1   6       42.07       45.68      2.15 o
  -5  -1   6        2.66        0.39      0.83 o
  -4  -1   6        0.19        1.60      0.73 o
  -3  -1   6      801.02      860.54     14.35 o
  -2  -1   6        1.20        1.92      0.84 o
  -1  -1   6       92.69      155.47      6.00 o
   0  -1   6     1308.66     1345.88     18.77 o
   1  -1   6     1077.81     1032.07     14.69 o
   2  -1   6      257.41      282.04      6.69 o
   3  -1   6      432.55      418.61      6.41 o
   4  -1   6      161.62      190.84      5.03 o
   5  -1   6       72.60       72.92      2.75 o
   6  -1   6      504.32      504.24      9.94 o
   7  -1   6      172.66      175.35      7.78 o
   8  -1   6      401.58      415.22     19.65 o
   9  -1   6      122.83      111.04      7.34 o
  10  -1   6      161.80      159.14      8.92 o
  11  -1   6       26.09       27.71      4.16 o
  12  -1   6        1.74       -3.90      3.90 o
 -11   0   6        5.07        6.14      5.32 o
 -10   0   6        0.04       -1.32      1.92 o
  -9   0   6       22.47       21.83      2.95 o
  -8   0   6      290.19      276.06      9.10 o
  -7   0   6       80.85       75.98      3.86 o
  -6   0   6       24.75       29.61      2.34 o
  -5   0   6       38.82       46.35      2.65 o
  -4   0   6        4.47        7.37      1.32 o
  -3   0   6      282.46      265.09      5.21 o
  -2   0   6      893.86     1106.26     18.58 o
  -1   0   6       80.62      118.78      3.24 o
   0   0   6     1912.82     2021.65     28.01 o
   1   0   6       26.93       36.14      2.75 o
   2   0   6     6470.17     6479.37     78.57 o
   3   0   6     2230.44     2315.79     29.54 o
   4   0   6      411.96      435.13      9.29 o
   5   0   6       80.22       68.94      2.67 o
   6   0   6       31.69       35.69      2.11 o
   7   0   6      215.93      230.60      5.89 o
   8   0   6        1.65       -1.17      1.44 o
   9   0   6      144.15      138.59      6.35 o
  10   0   6        0.13        4.35      2.82 o
  11   0   6        0.08        1.43      2.91 o
  12   0   6       15.00       20.33      3.96 o
  13   0   6       21.88       32.31      6.35 o
 -11   1   6       10.99       13.92      4.31 o
 -10   1   6       24.55       29.98      3.70 o
  -9   1   6        0.08       -0.30      2.36 o
  -8   1   6        5.97        9.46      2.42 o
  -7   1   6      252.98      266.21      7.87 o
  -6   1   6       18.50       21.48      1.99 o
  -5   1   6       20.31       23.11      1.89 o
  -4   1   6      517.05      593.27     11.04 o
  -3   1   6       26.88       16.88      1.37 o
  -2   1   6      169.40      204.17      4.57 o
  -1   1   6        3.08        7.35      1.40 o
   0   1   6     1619.81     1685.52     21.49 o
   1   1   6       38.82       26.88      2.67 o
   2   1   6     1087.72     1181.20     16.73 o
   3   1   6      134.81      114.22      4.13 o
   4   1   6      271.00      318.17      5.89 o
   5   1   6      148.75      169.63      7.08 o
   6   1   6      531.56      546.33     10.63 o
   7   1   6       88.76       75.32      2.97 o
   8   1   6       16.44       15.20      1.85 o
   9   1   6      457.75      457.08     12.17 o
  10   1   6      133.50      122.79      6.18 o
  11   1   6        7.45        8.14      3.26 o
  12   1   6        3.35        5.73      4.34 o
  13   1   6        0.95        3.07      5.12 o
 -11   2   6        3.97        2.46      5.73 o
 -10   2   6       48.09       43.28      4.47 o
  -9   2   6       32.22       38.18      5.53 o
  -8   2   6       45.86       47.54      4.49 o
  -7   2   6       26.32       31.93      2.54 o
  -6   2   6      709.36      686.66     11.85 o
  -5   2   6      126.33      138.83      3.20 o
  -4   2   6       40.32       43.50      2.45 o
  -3   2   6       23.92       13.48      1.34 o
  -2   2   6      276.08      345.56      6.91 o
  -1   2   6     1808.55     1830.83     24.43 o
   0   2   6     1886.38     2057.66     28.24 o
   1   2   6     2763.44     3089.69     42.07 o
   2   2   6     2321.17     2467.78     34.02 o
   3   2   6      422.24      369.34      6.98 o
   4   2   6       30.24       29.12      2.75 o
   5   2   6      368.48      353.32      6.58 o
   6   2   6      294.37      273.86      5.70 o
   7   2   6        5.07        2.50      1.06 o
   8   2   6        3.31        4.27      1.48 o
   9   2   6       29.65       21.19      2.50 o
  10   2   6      223.45      225.71      6.75 o
  11   2   6        2.87        1.08      2.77 o
  12   2   6        3.56        3.68      4.05 o
  13   2   6       25.94       33.98      6.06 o
 -11   3   6        0.58       -2.46      5.32 o
 -10   3   6        0.38       -2.65      2.65 o
  -9   3   6       81.80       85.77      5.50 o
  -8   3   6       62.88       64.83      4.57 o
  -7   3   6       69.62       74.99      3.75 o
  -6   3   6     1040.74      996.25     16.31 o
  -5   3   6      583.62      584.11     10.23 o
  -4   3   6      125.01      134.78      3.18 o
  -3   3   6     1718.61     1798.26     23.82 o
  -2   3   6     1404.56     1454.51     21.74 o
  -1   3   6      146.48      163.95      3.26 o
   0   3   6     3156.00     3222.48     42.32 o
   1   3   6     2921.71     3058.30     38.34 o
   2   3   6       18.64       28.58      1.65 o
   3   3   6       99.63       93.80      2.48 o
   4   3   6      761.04      818.50     12.23 o
   5   3   6      333.60      368.57      6.54 o
   6   3   6      369.78      350.11      5.94 o
   7   3   6      343.50      330.18      5.89 o
   8   3   6       84.08       71.98      3.02 o
   9   3   6       71.74       80.20      3.55 o
  10   3   6       30.96       32.52      3.48 o
  11   3   6        0.34        1.42      3.61 o
  12   3   6        7.55       13.10      4.63 o
  13   3   6       24.59       27.76      5.59 o
  14   3   6        9.50       14.35      5.30 o
 -11   4   6        8.71       14.74      7.37 o
 -10   4   6        0.01        6.14      6.14 o
  -9   4   6        3.08        2.62      2.99 o
  -8   4   6      201.96      193.59      9.25 o
  -7   4   6        1.22        1.71      2.43 o
  -6   4   6        5.82        0.98      2.19 o
  -5   4   6      596.42      636.52     18.34 o
  -4   4   6        1.58        2.16      1.54 o
  -3   4   6     1811.28     1763.53     23.55 o
  -2   4   6       35.42       34.25      1.44 o
  -1   4   6        0.92       -0.73      0.73 o
   0   4   6     8458.53     8788.57     98.98 o
   1   4   6       66.15       35.76      1.89 o
   2   4   6      465.45      511.46      7.94 o
   3   4   6      257.12      279.39      4.54 o
   4   4   6     2396.45     2399.32     30.80 o
   5   4   6      188.29      160.95      3.36 o
   6   4   6      314.28      237.16      5.71 o
   7   4   6      118.03      122.91      4.02 o
   8   4   6       75.01       61.77      2.86 o
   9   4   6        7.95        3.04      1.37 o
  10   4   6       94.01       92.07      5.19 o
  11   4   6       18.45       21.84      3.49 o
  12   4   6       29.89       24.49      5.94 o
  13   4   6       34.72       41.35      6.08 o
  14   4   6        1.09       -2.47      5.94 o
 -11   5   6       15.30       43.80      9.42 o
 -10   5   6        3.21        9.01      6.96 o
  -9   5   6       35.58       33.41      4.40 o
  -8   5   6        6.28        9.72      3.29 o
  -7   5   6        6.53        1.18      2.65 o
  -6   5   6       10.82       14.73      3.05 o
  -5   5   6       79.60      105.32      4.20 o
  -4   5   6      146.91      144.16      4.18 o
  -3   5   6      133.96      140.00      3.75 o
  -2   5   6     1958.65     1909.27     25.12 o
  -1   5   6       26.52       43.57      1.62 o
   0   5   6      247.40      278.87      4.80 o
   1   5   6        0.00        0.07      0.68 o
   2   5   6       12.20        6.55      1.04 o
   3   5   6     1658.58     1768.53     22.98 o
   4   5   6       84.06       74.25      2.24 o
   5   5   6       71.77      115.06      2.78 o
   6   5   6      491.94      485.42      8.76 o
   7   5   6      468.63      494.15      7.95 o
   8   5   6      303.32      270.14      5.34 o
   9   5   6       32.10       28.86      2.20 o
  10   5   6       98.16       97.41      4.07 o
  11   5   6        1.62       -1.23      1.67 o
  12   5   6        8.77        8.93      3.01 o
  13   5   6        1.63        1.21      3.61 o
  14   5   6       17.22       20.63     10.44 o
  15   5   6        0.39       -3.68      5.73 o
 -10   6   6       28.40       27.43      8.19 o
  -9   6   6       97.14      110.53     12.28 o
  -8   6   6       21.82       20.76      4.18 o
  -7   6   6        9.23        3.83      2.87 o
  -6   6   6        1.20        4.88      2.98 o
  -5   6   6     1179.74     1108.77     24.02 o
  -4   6   6        0.59        2.10      1.78 o
  -3   6   6      487.05      488.02      8.88 o
  -2   6   6      785.18      761.26     11.39 o
  -1   6   6       60.01       56.57      2.13 o
   0   6   6     1173.85     1157.03     15.56 o
   1   6   6      492.45      500.45      8.48 o
   2   6   6     4469.99     4671.57     58.63 o
   3   6   6      625.11      725.16     10.26 o
   4   6   6       67.27       56.20      1.64 o
   5   6   6      244.13      256.07      4.22 o
   6   6   6      284.23      255.35      5.84 o
   7   6   6      390.36      404.14      7.83 o
   8   6   6       19.98       12.97      1.71 o
   9   6   6       37.76       35.39      2.40 o
  10   6   6       25.56       24.53      2.48 o
  11   6   6       26.12       25.33      3.78 o
  12   6   6        6.42        4.46      2.14 o
  13   6   6        2.87        2.94      3.05 o
  14   6   6       26.50       18.84      5.19 o
  15   6   6        0.97       -0.41      5.73 o
 -10   7   6       19.36       26.20      8.60 o
  -9   7   6        0.06        1.23      6.55 o
  -8   7   6        4.70        7.78      6.96 o
  -7   7   6        3.07        3.41      3.19 o
  -6   7   6       42.29       48.25      4.57 o
  -5   7   6      330.31      337.81     10.32 o
  -4   7   6      394.11      391.89     10.95 o
  -3   7   6      397.43      403.35      8.85 o
  -2   7   6      235.38      203.37      5.49 o
  -1   7   6      516.32      448.98      7.43 o
   0   7   6        4.29        3.10      0.97 o
   1   7   6      242.61      242.19      4.19 o
   2   7   6      160.60      204.08     10.11 o
   3   7   6     1032.35     1119.52     15.17 o
   4   7   6       50.08       57.46      2.21 o
   5   7   6      458.87      447.28      8.07 o
   6   7   6      385.02      376.93      7.91 o
   7   7   6       44.75       46.35      2.47 o
   8   7   6       72.18       71.76      3.57 o
   9   7   6      104.74       90.28      3.59 o
  10   7   6       23.42       20.18      2.45 o
  11   7   6       34.53       30.21      2.74 o
  12   7   6        5.54        5.75      2.14 o
  13   7   6       10.64       11.47      2.55 o
  14   7   6        2.02       -2.83      3.01 o
  15   7   6       13.28        9.82      6.96 o
  -9   8   6       18.75       25.79      8.60 o
  -8   8   6        0.49        6.96      6.55 o
  -7   8   6       43.58       43.11      4.80 o
  -6   8   6        1.50        0.19      2.94 o
  -5   8   6        4.08        6.38      2.91 o
  -4   8   6       49.70       43.17      3.93 o
  -3   8   6        3.20        5.16      2.37 o
  -2   8   6        0.52       -1.41      1.41 o
  -1   8   6        3.10        0.02      1.28 o
   0   8   6      991.53      990.03     14.14 o
   1   8   6       15.77       18.87      2.16 o
   2   8   6        0.88        0.59      1.10 o
   3   8   6      128.89      114.59      3.00 o
   4   8   6       33.65       44.71      1.91 o
   5   8   6      207.65      192.59      5.76 o
   6   8   6        3.43        2.27      1.39 o
   7   8   6        0.10       -0.42      1.39 o
   8   8   6       11.41        6.96      1.68 o
   9   8   6       59.37       49.37      2.81 o
  10   8   6       27.02       30.34      2.82 o
  11   8   6       76.09       78.79      4.10 o
  12   8   6       42.87       39.62      3.28 o
  13   8   6        4.53        1.46      2.35 o
  14   8   6        5.32        3.52      2.54 o
  15   8   6        5.71        6.55      6.96 o
  -8   9   6        1.07       -0.41      6.55 o
  -7   9   6       32.58       47.90      9.82 o
  -6   9   6        1.91        0.49      3.15 o
  -5   9   6       40.14       38.98      4.20 o
  -4   9   6        1.75       -1.84      2.58 o
  -3   9   6       40.93       50.76      4.16 o
  -2   9   6      115.31      116.07      4.70 o
  -1   9   6       89.00      102.55      3.74 o
   0   9   6        4.12        2.42      2.79 o
   1   9   6        8.45       11.41      2.82 o
   2   9   6      123.92      126.43      4.47 o
   3   9   6       39.60       44.48      2.13 o
   4   9   6       73.54       66.79      4.10 o
   5   9   6      241.49      265.41      6.09 o
   6   9   6        2.14        0.70      1.65 o
   7   9   6        9.71       14.67      2.52 o
   8   9   6       32.18       32.87      2.53 o
   9   9   6      330.94      343.53      8.45 o
  10   9   6        1.35       -1.79      1.79 o
  11   9   6       84.54       87.72      4.36 o
  12   9   6       32.38       24.48      3.00 o
  13   9   6       11.01       10.91      2.71 o
  14   9   6       14.63       12.38      2.93 o
  -7  10   6       11.19        0.41      6.55 o
  -6  10   6        0.15       -5.32      5.32 o
  -5  10   6        7.03        9.91      3.38 o
  -4  10   6       26.05       26.62      3.93 o
  -3  10   6       38.22       36.18      3.93 o
  -2  10   6        0.56       -0.66      1.94 o
  -1  10   6      116.90      144.94      5.35 o
   0  10   6       20.36       25.22      5.15 o
   1  10   6      166.06      178.60      4.29 o
   2  10   6        5.77       10.67      2.67 o
   3  10   6      377.95      387.93      9.12 o
   4  10   6     1712.17     1644.97     34.09 o
   5  10   6        4.97        7.16      1.88 o
   6  10   6       20.12       14.66      2.09 o
   7  10   6      132.59      129.51      4.45 o
   8  10   6        0.53        0.88      1.72 o
   9  10   6        1.34       -1.84      1.84 o
  10  10   6       67.46       50.98      3.66 o
  11  10   6       29.78       30.76      3.14 o
  12  10   6       25.47       26.68      3.66 o
  13  10   6        1.63        1.71      3.72 o
  14  10   6        1.03       -1.86      2.50 o
  -6  11   6        3.09       -0.41      6.55 o
  -5  11   6        0.23       -0.41      6.14 o
  -4  11   6       14.13       11.19      3.53 o
  -3  11   6        2.42       -1.72      2.67 o
  -2  11   6      179.20      185.85      6.49 o
  -1  11   6        1.39       -0.85      2.18 o
   0  11   6       33.56       27.82      2.84 o
   1  11   6       89.92      102.12      5.26 o
   2  11   6      108.63      113.28      7.32 o
   3  11   6       24.82       30.20      4.79 o
   4  11   6      115.06      116.11      7.66 o
   5  11   6      216.34      213.18      6.97 o
   6  11   6       97.20       81.08      3.69 o
   7  11   6       42.75       52.06      3.17 o
   8  11   6       57.32       62.12      3.83 o
   9  11   6       16.38       14.38      2.60 o
  10  11   6       21.53       22.72      2.98 o
  11  11   6        2.06        2.76      2.32 o
  12  11   6       21.19       24.88      3.23 o
  13  11   6       22.78       28.16      3.60 o
  14  11   6        6.31        1.93      3.18 o
  -5  12   6        3.24       -4.09      5.73 o
  -4  12   6        0.02       -5.32      5.32 o
  -3  12   6       13.46        6.57      3.43 o
  -2  12   6       13.58       12.35      2.97 o
  -1  12   6        0.37        2.25      2.49 o
   0  12   6       35.08       52.60     16.37 o
   1  12   6      264.35      283.28     22.77 o
   2  12   6      595.29      593.36     20.50 o
   3  12   6       12.17        9.53      4.45 o
   4  12   6      328.68      350.07     10.53 o
   5  12   6      183.87      174.90      6.81 o
   6  12   6       90.78       91.48      5.26 o
   7  12   6       46.44       42.77      3.43 o
   8  12   6        1.76        0.44      2.66 o
   9  12   6        1.95        0.07      2.25 o
  10  12   6        0.16       -0.56      2.18 o
  11  12   6        0.34        0.87      2.38 o
  12  12   6        0.79       -2.35      2.35 o
  13  12   6        0.39       -1.95      2.46 o
  14  12   6        0.34        6.14      6.14 o
  -4  13   6        6.65        9.42      7.37 o
  -3  13   6        3.21       13.51      6.96 o
  -2  13   6       12.08       14.28      4.90 o
  -1  13   6        0.60       -4.50      5.32 o
   0  13   6       10.60        7.57      4.34 o
   1  13   6        1.25        6.68      4.34 o
   2  13   6      213.08      242.39     12.73 o
   3  13   6      139.29      156.44     10.65 o
   4  13   6       66.63       76.16     11.57 o
   5  13   6       69.41       85.38      5.63 o
   6  13   6      129.01      127.40      5.54 o
   7  13   6       38.41       38.93      5.08 o
   8  13   6       32.54       38.67      3.62 o
   9  13   6        0.65       -1.59      2.24 o
  10  13   6       19.74       21.34      3.24 o
  11  13   6        0.31        2.89      2.55 o
  12  13   6        0.37        0.92      2.71 o
  13  13   6        3.06        0.75      3.40 o
  -2  14   6       33.17       42.57      9.42 o
  -1  14   6        2.97        5.45      4.60 o
   0  14   6        8.30       12.45      4.77 o
   1  14   6       25.38       24.93      7.37 o
   2  14   6       80.04       96.01     13.84 o
   3  14   6       12.14       13.49     10.71 o
   4  14   6        8.07        8.78      6.36 o
   5  14   6       25.43       36.60      4.45 o
   6  14   6       40.33       39.59      4.58 o
   7  14   6       17.27       17.29      3.21 o
   8  14   6       16.91       12.61      3.06 o
   9  14   6        4.51       -1.62      2.43 o
  10  14   6        0.61       -1.64      2.36 o
  11  14   6        2.91        1.68      2.90 o
  12  14   6        0.15       -3.18      3.18 o
  13  14   6        0.33       -6.14      6.14 o
  -1  15   6       10.22       14.52      5.35 o
   0  15   6        8.53        9.04      4.77 o
   1  15   6       26.94       41.44      6.47 o
   2  15   6       50.34       29.83      8.52 o
   3  15   6        6.45        5.05      4.54 o
   4  15   6       18.73       33.23     14.75 o
   5  15   6       11.64        8.47      3.69 o
   6  15   6       19.64       25.63      4.38 o
   7  15   6        7.47       12.31      3.97 o
   8  15   6       17.69       25.45      3.57 o
   9  15   6        0.46        2.20      2.64 o
  10  15   6        4.75        4.95      3.02 o
  11  15   6        8.60        6.87      4.90 o
  12  15   6        4.50       13.60      8.80 o
   0  16   6        2.10        9.42      6.96 o
   1  16   6        0.24       -1.11      4.60 o
   2  16   6        0.00       -1.02      4.23 o
   3  16   6       31.76       30.66      7.23 o
   4  16   6        3.95        7.60      5.30 o
   5  16   6       10.84       21.50      5.89 o
   6  16   6        0.02        1.85      3.51 o
   7  16   6        2.52        5.44      3.71 o
   8  16   6       16.32       16.97      4.38 o
   9  16   6       12.09        9.83      4.20 o
  10  16   6        0.82       -3.52      3.52 o
  11  16   6        0.74       -2.46      6.96 o
   2  17   6        0.19        2.84      7.00 o
   3  17   6        1.25        3.27      8.19 o
   4  17   6        3.47        5.93      7.98 o
   5  17   6       10.16       14.12      6.18 o
   6  17   6        7.07        9.74      5.60 o
   7  17   6       23.65       25.26      6.49 o
   8  17   6       18.15       21.52     10.64 o
   9  17   6        5.02        7.78      9.01 o
  -8 -15   7       24.54       35.24      4.10 o
  -7 -15   7        2.20       -0.82      6.96 o
  -6 -15   7       22.86       22.11      8.60 o
  -5 -15   7        2.75        1.23      6.96 o
  -4 -15   7       37.03       29.06      9.01 o
  -3 -15   7       33.90       49.53      9.82 o
  -2 -15   7        0.37       -5.73      5.73 o
  -1 -15   7        6.24       12.33      7.05 o
 -10 -14   7       58.78       85.56      9.42 o
  -9 -14   7        8.92       14.16      3.49 o
  -8 -14   7       53.07       58.43      4.47 o
  -7 -14   7        3.79        4.83      2.90 o
  -6 -14   7       13.85       17.12      4.72 o
  -5 -14   7        6.53        2.87      6.96 o
  -4 -14   7        6.50        2.05      6.55 o
  -3 -14   7       53.06       58.13      9.82 o
  -2 -14   7        8.20        2.87      5.73 o
  -1 -14   7       10.34        4.05      6.08 o
   0 -14   7        4.39       -7.84     10.69 o
 -11 -13   7       45.90       60.59      8.60 o
 -10 -13   7        7.79       15.46      5.96 o
  -9 -13   7       13.13       18.41      3.31 o
  -8 -13   7        4.05        4.44      2.71 o
  -7 -13   7        2.25        3.24      2.38 o
  -6 -13   7       16.44       17.58      2.98 o
  -5 -13   7       83.13       91.35     10.03 o
  -4 -13   7       29.86       24.15      7.37 o
  -3 -13   7       71.99       85.56     10.64 o
  -2 -13   7        8.25        1.23      5.32 o
  -1 -13   7        9.50        9.70     12.08 o
   0 -13   7        2.76       -1.67      5.30 o
   1 -13   7        3.47       -3.27     15.15 o
   3 -13   7        3.72        4.09      5.73 o
   4 -13   7       15.59       22.11      8.19 o
 -11 -12   7        0.12        1.84      2.82 o
 -10 -12   7        5.92        7.93      3.19 o
  -9 -12   7       27.55       34.20      3.90 o
  -8 -12   7        9.52        7.98      2.56 o
  -7 -12   7       11.15        7.81      2.48 o
  -6 -12   7        2.44        6.81      2.24 o
  -5 -12   7       25.46       29.56      5.70 o
  -4 -12   7        5.86        9.40      2.13 o
  -3 -12   7        3.47        3.68      5.32 o
  -2 -12   7        0.41        0.00      4.91 o
  -1 -12   7       43.25       39.27     10.64 o
   0 -12   7        0.01       -3.04      3.04 o
   1 -12   7       16.59        6.78      9.82 o
   2 -12   7       22.39       15.56      4.34 o
   3 -12   7       41.24       36.02      7.78 o
   4 -12   7        8.06        5.32      6.14 o
   5 -12   7       11.96       15.56      6.96 o
 -12 -11   7        1.62        4.91      4.50 o
 -11 -11   7       22.14       31.62     10.25 o
 -10 -11   7       21.75       28.50      3.59 o
  -9 -11   7       25.30       20.98      3.00 o
  -8 -11   7       26.81       32.15      3.61 o
  -7 -11   7      181.36      211.58     10.87 o
  -6 -11   7       59.38       59.44      4.23 o
  -5 -11   7       12.99       11.37      2.21 o
  -4 -11   7       80.69       91.66      4.16 o
  -3 -11   7       53.66       56.35      3.78 o
  -2 -11   7        3.37       -0.98      4.09 o
  -1 -11   7       29.78       31.49      4.34 o
   0 -11   7        0.12       -2.22      2.22 o
   1 -11   7       23.45       19.41      7.68 o
   2 -11   7       42.48       53.76      5.35 o
   3 -11   7        0.69        5.32      3.76 o
   4 -11   7       28.38       18.42      6.55 o
   5 -11   7       18.92       25.79      7.78 o
   6 -11   7       13.58        5.73      6.96 o
 -12 -10   7        7.26        8.70      2.91 o
 -11 -10   7        0.00       -1.60      2.25 o
 -10 -10   7        0.19       -0.33      2.10 o
  -9 -10   7       26.90       23.85      2.84 o
  -8 -10   7        0.34       -1.67      1.67 o
  -7 -10   7      117.81      119.98      4.90 o
  -6 -10   7       10.96       10.54      2.18 o
  -5 -10   7       18.41        7.99      2.25 o
  -4 -10   7       93.23       87.48      3.93 o
  -3 -10   7       13.80        9.03      1.63 o
  -2 -10   7       13.86       16.34      2.00 o
  -1 -10   7       87.49      103.18      5.12 o
   0 -10   7      362.38      315.76      9.18 o
   1 -10   7      157.87      150.29     12.34 o
   2 -10   7      256.44      259.14     10.70 o
   3 -10   7        3.19        8.63      3.90 o
   4 -10   7       32.75       39.73      5.35 o
   5 -10   7       30.07       34.39      7.78 o
   6 -10   7        1.38        3.68      6.55 o
   7 -10   7        1.42       -4.09      6.14 o
 -13  -9   7        6.70        9.82      4.50 o
 -12  -9   7        7.36        5.34      2.54 o
 -11  -9   7       52.36       40.49      3.87 o
 -10  -9   7       45.14       48.07      5.65 o
  -9  -9   7        5.73        9.16      2.24 o
  -8  -9   7        2.89       -0.47      1.74 o
  -7  -9   7        7.11       10.25      2.11 o
  -6  -9   7       33.52       33.38      2.84 o
  -5  -9   7        0.52       -1.35      1.35 o
  -4  -9   7      121.17      119.91      3.96 o
  -3  -9   7       11.71       14.35      1.93 o
  -2  -9   7       61.72       67.47      3.75 o
  -1  -9   7      259.91      281.45      8.06 o
   0  -9   7      466.25      439.48     12.82 o
   1  -9   7       99.24      115.34     12.62 o
   2  -9   7      256.20      224.88      9.81 o
   3  -9   7       17.00       16.41      4.05 o
   4  -9   7        2.80       -1.43      3.18 o
   5  -9   7       23.79       24.22      4.92 o
   6  -9   7       22.59       29.88      7.78 o
   7  -9   7       25.19       51.17      9.42 o
 -13  -8   7        2.77        0.71      3.06 o
 -12  -8   7       17.66       14.59      3.25 o
 -11  -8   7       75.58       76.44      4.72 o
 -10  -8   7        1.26        1.29      2.02 o
  -9  -8   7       99.68      102.97      4.41 o
  -8  -8   7        3.95        0.59      1.65 o
  -7  -8   7       94.65       91.42      4.08 o
  -6  -8   7       24.13       19.13      1.96 o
  -5  -8   7        7.64        3.42      1.51 o
  -4  -8   7       22.27       18.54      1.91 o
  -3  -8   7        9.75        4.60      1.49 o
  -2  -8   7      487.30      478.46      8.47 o
  -1  -8   7      258.91      260.46      5.17 o
   0  -8   7     2438.71     2360.30     31.12 o
   1  -8   7      580.66      563.64     16.58 o
   2  -8   7       80.44      105.34     14.60 o
   3  -8   7       58.94       46.66      5.06 o
   4  -8   7       10.09        9.70      3.73 o
   5  -8   7       56.91       57.42      5.79 o
   6  -8   7        0.19       -2.46      3.32 o
   7  -8   7       17.28       18.83      6.96 o
   8  -8   7        7.55        3.68      6.55 o
 -13  -7   7        0.00       -1.47      2.30 o
 -12  -7   7       40.39       48.02      6.05 o
 -11  -7   7        1.24        4.39      2.08 o
 -10  -7   7       31.14       29.41      3.02 o
  -9  -7   7       67.70       84.58      4.79 o
  -8  -7   7      132.76      120.17      4.39 o
  -7  -7   7      145.18      137.91      4.11 o
  -6  -7   7      271.78      249.80      8.44 o
  -5  -7   7       45.46       39.90      2.32 o
  -4  -7   7       35.82       40.00      2.25 o
  -3  -7   7      128.30      120.31      3.55 o
  -2  -7   7       15.42       13.59      1.39 o
  -1  -7   7      313.55      316.92      5.64 o
   0  -7   7      141.13      147.50      4.34 o
   1  -7   7      277.64      307.11      8.09 o
   2  -7   7        0.06       25.73     12.41 o
   4  -7   7       34.46       28.87      4.34 o
   5  -7   7        6.40        1.43      3.48 o
   6  -7   7        5.51        6.94      3.61 o
   7  -7   7        3.19        2.28      3.61 o
   8  -7   7        5.56        9.01      6.14 o
   9  -7   7        6.88        2.46      6.96 o
 -13  -6   7        2.34        0.78      2.17 o
 -12  -6   7        2.69        3.17      1.97 o
 -11  -6   7        0.40       -0.85      1.83 o
 -10  -6   7        0.10       -0.76      1.79 o
  -9  -6   7      225.41      196.88      6.36 o
  -8  -6   7       46.14       37.99      2.38 o
  -7  -6   7       80.12       81.89      3.17 o
  -6  -6   7      294.80      290.53      6.04 o
  -5  -6   7      101.01      106.71      3.64 o
  -4  -6   7        2.67        5.01      1.33 o
  -3  -6   7     1095.50     1134.98     15.73 o
  -2  -6   7     3362.17     3423.47     43.34 o
  -1  -6   7       97.87      101.14      3.15 o
   0  -6   7        0.31       -0.57      0.94 o
   1  -6   7     1536.29     1528.36     22.21 o
   2  -6   7        8.18       10.04      2.64 o
   3  -6   7     1201.93     1204.32     30.53 o
   4  -6   7       81.27       80.50      5.79 o
   5  -6   7        0.70        2.56      2.85 o
   6  -6   7        0.23        1.77      3.03 o
   7  -6   7       52.50       51.29      5.59 o
   8  -6   7        0.44        3.06      3.90 o
   9  -6   7        2.17        2.05      6.14 o
  10  -6   7        0.92        2.46      7.37 o
 -13  -5   7        0.10       -1.72      1.72 o
 -12  -5   7        5.07        3.83      2.00 o
 -11  -5   7        0.61        0.38      1.66 o
 -10  -5   7        6.34       10.26      1.97 o
  -9  -5   7       95.13      100.18      3.69 o
  -8  -5   7      155.62      146.45      4.05 o
  -7  -5   7      112.56      109.94      3.45 o
  -6  -5   7        5.36        2.56      1.22 o
  -5  -5   7     1992.68     1992.96     29.06 o
  -4  -5   7       23.41       25.67      1.99 o
  -3  -5   7       16.67       18.75      1.54 o
  -2  -5   7      175.64      177.55      3.53 o
  -1  -5   7      621.04      624.29      9.82 o
   0  -5   7        0.03       -0.75      0.75 o
   1  -5   7      395.46      422.58      7.32 o
   2  -5   7       84.21       99.56      5.78 o
   3  -5   7     1972.26     1931.06     37.49 o
   4  -5   7      107.62      111.88      6.37 o
   5  -5   7      297.47      305.32     12.90 o
   6  -5   7       11.46        7.16      3.18 o
   7  -5   7      141.72      134.05      7.96 o
   8  -5   7        0.60       -2.97      3.24 o
   9  -5   7        0.37       -1.23      5.73 o
  10  -5   7        8.36       21.29      8.19 o
 -13  -4   7        8.54        9.42      3.90 o
 -12  -4   7       15.01       18.45      4.19 o
 -11  -4   7       22.04       19.73      5.94 o
 -10  -4   7        9.21        2.84      2.28 o
  -9  -4   7       46.71       54.21      5.73 o
  -8  -4   7      237.16      230.95     11.56 o
  -7  -4   7       65.21       63.24      3.49 o
  -6  -4   7       21.31       22.50      1.95 o
  -5  -4   7      100.73      103.81      3.56 o
  -4  -4   7      149.24      154.83      3.68 o
  -3  -4   7      985.82     1052.56     15.92 o
  -2  -4   7        0.15        0.53      1.22 o
  -1  -4   7      939.73      884.64     12.76 o
   0  -4   7        1.29       -0.54      0.85 o
   1  -4   7     1330.49     1346.32     19.38 o
   2  -4   7     1718.69     1687.66     23.26 o
   3  -4   7        0.17        2.71      2.61 o
   4  -4   7       53.28       55.16      3.25 o
   5  -4   7        0.58        3.77      2.74 o
   6  -4   7       27.16       24.91      4.30 o
   7  -4   7        5.73       10.61      3.61 o
   8  -4   7        0.18       -1.58      3.89 o
   9  -4   7        9.58       16.24      4.48 o
  10  -4   7        2.06        4.50      6.14 o
  11  -4   7        0.26        2.87      6.96 o
 -12  -3   7        3.12        0.82      2.95 o
 -11  -3   7       11.20       12.50      2.99 o
 -10  -3   7        3.94        3.55      2.36 o
  -9  -3   7       14.26        9.38      3.68 o
  -8  -3   7       84.47       89.96      4.64 o
  -7  -3   7      171.98      164.63      4.89 o
  -6  -3   7        1.90        2.97      1.11 o
  -5  -3   7        9.32       18.46      1.35 o
  -4  -3   7       35.02       30.65      1.92 o
  -3  -3   7        0.61       -0.86      0.86 o
  -2  -3   7     1098.01     1082.22     17.42 o
  -1  -3   7     2452.69     2971.35     40.33 o
   0  -3   7     2126.46     2296.10     31.01 o
   1  -3   7      612.50      745.67     12.39 o
   2  -3   7        0.59        0.60      1.34 o
   3  -3   7       77.46       57.92      2.20 o
   4  -3   7      563.94      565.70      9.29 o
   5  -3   7     1023.40     1032.13     21.50 o
   6  -3   7      631.89      623.88     18.24 o
   7  -3   7      207.59      192.72     19.44 o
   8  -3   7      136.80      127.58     16.99 o
   9  -3   7       17.28       21.12      4.42 o
  10  -3   7       29.01       25.55      5.01 o
  11  -3   7        2.12        1.23      7.37 o
 -12  -2   7        5.03        4.50      5.73 o
 -11  -2   7        1.68        2.59      2.87 o
 -10  -2   7        7.94        6.51      3.27 o
  -9  -2   7        2.99        0.52      2.10 o
  -8  -2   7       57.71       54.04      3.70 o
  -7  -2   7      292.03      306.38      6.53 o
  -6  -2   7      472.11      466.09      7.42 o
  -5  -2   7       49.72       63.72      1.92 o
  -4  -2   7       33.12       28.74      1.23 o
  -3  -2   7       33.34       27.07      1.94 o
  -2  -2   7      737.92      799.02     23.91 o
  -1  -2   7     2712.22     3110.32     48.54 o
   0  -2   7    12114.25    13704.43    198.40 o
   1  -2   7     2476.15     2695.24     39.94 o
   2  -2   7        2.47        1.45      1.04 o
   3  -2   7      968.58     1038.39     14.00 o
   4  -2   7        1.98        2.36      3.47 o
   5  -2   7       85.37       86.73      3.18 o
   6  -2   7      461.29      450.21     11.14 o
   7  -2   7       82.95       94.33      6.22 o
   8  -2   7      199.40      214.11      9.69 o
   9  -2   7       88.70       95.98      6.88 o
  10  -2   7       15.24        9.36      4.13 o
  11  -2   7        5.27        0.38      4.71 o
  12  -2   7       42.02       39.60      6.66 o
 -11  -1   7       21.17       15.67      4.02 o
 -10  -1   7       43.11       49.77      5.06 o
  -9  -1   7        5.37        0.77      2.56 o
  -8  -1   7       58.55       61.16      4.96 o
  -7  -1   7       98.60       86.80      3.13 o
  -6  -1   7       54.28       52.61      2.52 o
  -5  -1   7        6.87        5.78      1.03 o
  -4  -1   7       11.04       12.70      1.08 o
  -3  -1   7       13.77       15.87      1.71 o
  -2  -1   7      187.44      190.08      6.11 o
  -1  -1   7       63.73       92.76      4.11 o
   0  -1   7      357.37      435.42      8.46 o
   1  -1   7      112.77      131.67      2.66 o
   2  -1   7     2008.72     2281.36     33.73 o
   3  -1   7      473.26      447.81      8.08 o
   4  -1   7     3032.02     3097.29     50.01 o
   5  -1   7       54.95       55.29      2.53 o
   6  -1   7      874.98      863.16     20.51 o
   7  -1   7       38.87       43.29      3.24 o
   8  -1   7       76.00       65.86     10.03 o
   9  -1   7        4.71        4.59      3.24 o
  10  -1   7        8.89       11.10      3.84 o
  11  -1   7        0.01       -1.33      4.17 o
  12  -1   7        4.12        9.54      5.01 o
 -11   0   7        4.29        2.05      5.32 o
 -10   0   7       27.75       24.10      4.13 o
  -9   0   7      127.41      129.41      5.66 o
  -8   0   7        2.65       -0.76      1.91 o
  -7   0   7       65.58       63.92      4.91 o
  -6   0   7      216.61      228.93      6.66 o
  -5   0   7       30.92       25.40      2.31 o
  -4   0   7      360.82      399.26      7.56 o
  -3   0   7      304.44      320.35      7.20 o
  -2   0   7      228.73      210.07      4.62 o
  -1   0   7     2110.11     2287.07     35.85 o
   0   0   7     2909.72     2939.47     44.44 o
   1   0   7       50.88       38.00      3.57 o
   2   0   7       98.30      118.71      3.32 o
   3   0   7      774.35      852.17     12.70 o
   4   0   7       68.68       61.19      3.69 o
   5   0   7        1.33        1.39      0.98 o
   6   0   7      168.06      170.09      4.67 o
   7   0   7      267.35      268.33      6.05 o
   8   0   7       99.64      103.67      4.40 o
   9   0   7        2.52        2.02      2.65 o
  10   0   7      164.51      152.00      7.08 o
  11   0   7        1.50        2.68      2.82 o
  12   0   7        5.02        5.24      3.48 o
  13   0   7        9.55       14.39      5.59 o
 -10   1   7        0.00       -2.05      4.50 o
  -9   1   7      172.19      173.33      6.86 o
  -8   1   7       39.36       38.80      2.94 o
  -7   1   7      148.14      139.12      5.49 o
  -6   1   7       14.61       18.68      2.57 o
  -5   1   7      588.58      584.51     11.34 o
  -4   1   7      274.47      289.55      6.42 o
  -3   1   7      158.93      167.48      6.32 o
  -2   1   7       44.14       28.37      1.66 o
  -1   1   7       34.85       32.63      3.16 o
   0   1   7       14.69       16.11      1.50 o
   1   1   7      717.65      758.36     13.06 o
   2   1   7      415.63      384.87      8.11 o
   3   1   7      270.48      280.90      5.21 o
   4   1   7      578.23      539.74      8.88 o
   5   1   7      483.98      456.07      9.15 o
   6   1   7        7.39        9.87      1.32 o
   7   1   7      632.36      605.56     12.01 o
   8   1   7       19.73       16.46      1.98 o
   9   1   7        1.06        0.12      2.03 o
  10   1   7       18.46       14.36      3.13 o
  11   1   7        6.23        7.05      3.19 o
  12   1   7       17.66       23.08      7.16 o
  13   1   7       28.68       37.86      6.51 o
 -10   2   7        2.10        0.68      2.84 o
  -9   2   7        2.69        0.82      2.43 o
  -8   2   7      195.04      198.37      6.15 o
  -7   2   7      101.08       96.50      4.23 o
  -6   2   7       60.49       58.44      3.09 o
  -5   2   7       84.40       77.48      2.92 o
  -4   2   7       98.04      104.25      3.51 o
  -3   2   7      137.33      160.68      4.96 o
  -2   2   7      235.86      204.58      4.78 o
  -1   2   7      828.03      861.16     14.42 o
   0   2   7     2272.13     2372.24     32.39 o
   1   2   7     7937.95     8209.62    121.94 o
   2   2   7      244.74      270.87      5.39 o
   3   2   7      213.49      276.11      5.74 o
   4   2   7      130.52      152.22      3.93 o
   5   2   7        3.56        2.12      0.98 o
   6   2   7       45.24       38.82      2.09 o
   7   2   7       35.66       42.96      2.73 o
   8   2   7      505.55      488.98      9.43 o
   9   2   7       24.95       24.93      2.67 o
  10   2   7       21.14       22.92      3.55 o
  11   2   7        1.16        1.04      2.73 o
  12   2   7       10.62        9.27      5.73 o
  13   2   7        0.58       11.87      4.92 o
 -10   3   7        5.15        3.68      5.32 o
  -9   3   7        0.01        2.72      2.83 o
  -8   3   7       19.74       18.73      3.29 o
  -7   3   7      154.38      151.66      8.80 o
  -6   3   7        1.10        1.42      1.50 o
  -5   3   7      466.10      457.78      8.51 o
  -4   3   7       59.12       45.89      2.33 o
  -3   3   7       26.65       25.29      1.74 o
  -2   3   7     1197.60     1280.20     25.35 o
  -1   3   7      417.90      422.78      8.09 o
   0   3   7      330.52      306.25      9.46 o
   1   3   7     2896.83     3304.54     44.81 o
   2   3   7     1141.71     1131.65     16.19 o
   3   3   7      152.74      173.79      5.60 o
   4   3   7       37.33       42.52      2.82 o
   5   3   7     1175.50     1022.65     17.88 o
   6   3   7      347.62      371.84      7.92 o
   7   3   7      135.16      135.80      3.92 o
   8   3   7       79.08       70.80      3.11 o
   9   3   7      251.72      253.66      6.23 o
  10   3   7       54.95       61.66      4.57 o
  11   3   7      111.42      106.92     14.12 o
  12   3   7        5.93        0.14      4.30 o
  13   3   7        5.86        4.52      4.48 o
 -10   4   7        9.51        4.09      5.73 o
  -9   4   7       20.33       22.89      5.40 o
  -8   4   7       33.81       35.81      4.17 o
  -7   4   7       51.57       52.48      4.42 o
  -6   4   7       50.34       59.49      3.36 o
  -5   4   7      524.86      481.64      9.05 o
  -4   4   7       81.17       96.62      3.31 o
  -3   4   7      293.22      306.81      6.14 o
  -2   4   7        4.90        3.60      1.30 o
  -1   4   7     1033.57      936.35     14.48 o
   0   4   7     1296.71     1433.72     20.85 o
   1   4   7        0.01        0.47      0.76 o
   2   4   7     3153.06     3255.83     47.48 o
   3   4   7        0.11        3.05      1.57 o
   4   4   7     1135.69     1165.62     15.67 o
   5   4   7      120.71      108.44      2.79 o
   6   4   7        8.19        5.23      1.05 o
   7   4   7      389.42      385.32      7.28 o
   8   4   7       11.84       11.06      1.59 o
   9   4   7      371.16      374.00      8.82 o
  10   4   7      142.30      146.27      6.45 o
  11   4   7       71.12       82.51      5.33 o
  12   4   7        0.93       -0.82      4.91 o
  13   4   7        6.39        3.60      4.02 o
  14   4   7       18.47       11.88      5.01 o
 -11   5   7        7.71        1.23      6.55 o
 -10   5   7        0.86        2.05      6.14 o
  -9   5   7       16.43       31.52      7.78 o
  -8   5   7        0.62       -0.14      2.84 o
  -7   5   7      116.88      117.53      6.21 o
  -6   5   7      116.53      129.17      5.98 o
  -5   5   7        0.17       -0.25      1.71 o
  -4   5   7     1967.81     1884.65     28.55 o
  -3   5   7       74.96       65.49      2.70 o
  -2   5   7     1284.34     1348.61     18.82 o
  -1   5   7        0.16        0.78      1.71 o
   0   5   7      547.25      664.86      9.49 o
   1   5   7       19.07       21.29      1.46 o
   2   5   7      672.79      767.69     11.50 o
   3   5   7     1008.14      948.08     13.00 o
   4   5   7      487.05      543.90      8.15 o
   5   5   7      153.75      142.77      3.16 o
   6   5   7      102.21       84.14      2.54 o
   7   5   7      218.19      225.62      6.47 o
   8   5   7      193.92      190.01      4.97 o
   9   5   7       57.24       58.18      2.89 o
  10   5   7       37.57       30.26      2.44 o
  11   5   7        1.07        0.33      2.33 o
  12   5   7       18.54       20.10      3.53 o
  13   5   7        3.86        3.68      4.50 o
  14   5   7        0.38        4.58      4.31 o
 -10   6   7       16.06       27.02      8.19 o
  -9   6   7        1.74       10.23      6.55 o
  -8   6   7       29.65       26.74      5.18 o
  -7   6   7      162.98      148.85      7.08 o
  -6   6   7        2.35        3.98      2.67 o
  -5   6   7      416.31      407.30     11.34 o
  -4   6   7       90.61      100.97      4.37 o
  -3   6   7      431.63      444.67      8.39 o
  -2   6   7      114.06      127.36      3.73 o
  -1   6   7      721.96      740.88     11.14 o
   0   6   7      910.87      887.55     12.43 o
   1   6   7       21.70       28.08      1.62 o
   2   6   7      570.53      583.76      8.65 o
   3   6   7      198.94      212.10      4.39 o
   4   6   7      218.76      246.93      4.51 o
   5   6   7      299.54      275.81      4.97 o
   6   6   7      364.29      322.28      5.78 o
   7   6   7        1.69        5.41      3.10 o
   8   6   7       36.29       36.30      2.31 o
   9   6   7      205.28      187.51      5.24 o
  10   6   7        7.26        1.45      1.69 o
  11   6   7        0.01       -0.27      1.84 o
  12   6   7       11.72       14.38      4.16 o
  13   6   7       21.61       26.27      4.09 o
  14   6   7        7.40        6.92      4.48 o
  15   6   7        0.67       -2.05      6.14 o
 -10   7   7       10.51       24.97      8.60 o
  -9   7   7        9.48       16.78      7.78 o
  -8   7   7        7.89       12.28      6.96 o
  -7   7   7       18.49       23.46      3.93 o
  -6   7   7        1.08       -2.41      2.50 o
  -5   7   7      137.49      113.15      5.98 o
  -4   7   7       83.10       76.61      7.61 o
  -3   7   7      197.31      189.79      5.58 o
  -2   7   7      351.51      333.94      6.16 o
  -1   7   7       54.47       54.82      2.24 o
   0   7   7      256.21      249.97      5.34 o
   1   7   7        0.05        2.13      1.85 o
   2   7   7      302.48      321.46      5.58 o
   3   7   7      208.69      242.06      4.76 o
   4   7   7      237.64      229.28      4.40 o
   5   7   7      146.74      125.04      3.11 o
   6   7   7       73.06       69.54      3.68 o
   7   7   7       79.49       65.04      3.00 o
   8   7   7       74.14       75.66      3.31 o
   9   7   7       86.56       77.08      4.02 o
  10   7   7       98.52       96.57      3.92 o
  11   7   7        0.81       -1.48      1.88 o
  12   7   7        9.78       15.09      2.56 o
  13   7   7       48.81       53.80      5.04 o
  14   7   7        0.33       -2.89      3.05 o
  15   7   7        6.22        4.50      6.14 o
  -9   8   7       47.01       67.95     11.05 o
  -8   8   7       29.96       39.30      9.01 o
  -7   8   7       25.38       23.33      7.78 o
  -6   8   7        1.74        5.04      3.22 o
  -5   8   7        0.94       -0.27      2.60 o
  -4   8   7      509.73      553.30     14.26 o
  -3   8   7       95.47      104.47      5.35 o
  -2   8   7      171.45      202.78      5.85 o
  -1   8   7      199.47      183.07      6.48 o
   0   8   7      197.01      191.64      4.26 o
   1   8   7      803.37      809.66     13.09 o
   2   8   7       32.77       32.24      2.35 o
   3   8   7      103.70      102.74      2.95 o
   4   8   7       43.81       41.19      1.86 o
   5   8   7        1.04       -1.40      1.40 o
   6   8   7        8.90        6.82      1.66 o
   7   8   7      709.26      648.02     11.61 o
   8   8   7       37.41       38.99      2.66 o
   9   8   7       67.32       64.56      3.37 o
  10   8   7      158.88      153.30      5.41 o
  11   8   7        9.35        8.28      2.31 o
  12   8   7        1.31        0.42      2.07 o
  13   8   7        1.32       -1.45      2.20 o
  14   8   7       14.34       19.04      4.14 o
  -8   9   7       10.13       11.05      6.96 o
  -7   9   7        0.89        3.68      6.55 o
  -6   9   7       16.84       20.33      4.00 o
  -5   9   7      109.50      122.94      6.54 o
  -4   9   7       51.16       59.74      4.88 o
  -3   9   7       93.72       99.18      5.44 o
  -2   9   7        4.37        6.53      2.30 o
  -1   9   7      128.79      129.81      4.06 o
   0   9   7      317.47      307.16      5.84 o
   1   9   7       28.71       25.23      2.73 o
   2   9   7        1.05       -1.27      2.02 o
   3   9   7       13.46       11.22      2.58 o
   4   9   7       12.87        8.98      4.30 o
   5   9   7       22.69       26.38      2.64 o
   6   9   7        0.01       -2.26      2.26 o
   7   9   7      307.70      302.46      6.94 o
   8   9   7       66.66       63.85      3.93 o
   9   9   7       10.36        4.16      1.83 o
  10   9   7        0.02        0.43      1.97 o
  11   9   7       25.46       21.72      3.49 o
  12   9   7        0.70       -1.13      2.06 o
  13   9   7        8.54        7.45      2.67 o
  14   9   7        9.25        8.33      2.75 o
  -7  10   7        0.51        0.41      6.55 o
  -6  10   7       38.07       30.70      8.19 o
  -5  10   7       13.56        9.87      3.53 o
  -4  10   7        0.01       -0.81      2.73 o
  -3  10   7        0.86       -2.22      2.49 o
  -2  10   7        0.21       -2.07      2.07 o
  -1  10   7      274.08      279.43      7.52 o
   0  10   7       17.30       17.83      3.45 o
   1  10   7      104.61      104.11      3.34 o
   2  10   7      119.55      111.38      7.69 o
   3  10   7      327.29      336.80      9.18 o
   4  10   7        0.10       -1.92      1.92 o
   5  10   7      545.90      523.88     10.03 o
   6  10   7       32.24       30.02      2.53 o
   7  10   7        5.38        2.15      1.75 o
   8  10   7       86.90       80.13      3.72 o
   9  10   7      145.39      149.13      4.95 o
  10  10   7       59.88       47.22      3.49 o
  11  10   7        2.63        2.08      2.27 o
  12  10   7        0.01       -2.11      2.11 o
  13  10   7        0.08       -2.19      2.19 o
  14  10   7        5.28       -1.29      2.61 o
  -6  11   7       11.78        4.91      6.96 o
  -5  11   7        0.92       -5.32      5.32 o
  -4  11   7        2.10        1.76      3.22 o
  -3  11   7       29.77       32.10      4.09 o
  -2  11   7        3.62        5.53      2.48 o
  -1  11   7        9.87       11.69      2.42 o
   0  11   7        5.44        2.05      2.13 o
   1  11   7        0.72       -0.77      2.16 o
   2  11   7       79.78       85.81      7.56 o
   3  11   7       84.90       83.48      4.75 o
   4  11   7        0.76       -2.07      2.07 o
   5  11   7      125.15      138.35      4.69 o
   6  11   7       53.43       62.14      3.37 o
   7  11   7        0.02        0.46      1.72 o
   8  11   7       44.40       51.02      3.24 o
   9  11   7        0.23       -0.92      1.99 o
  10  11   7       73.26       79.62      4.50 o
  11  11   7       33.53       44.01      3.70 o
  12  11   7        3.17        2.40      2.53 o
  13  11   7        0.01       -0.05      2.52 o
  14  11   7       46.05       41.66      5.30 o
  -5  12   7       10.98       19.65      8.19 o
  -4  12   7        1.33       -5.32      5.32 o
  -3  12   7        0.35        0.01      3.05 o
  -2  12   7       11.86       11.09      2.90 o
  -1  12   7       17.84       17.06      4.41 o
   0  12   7      246.05      250.53     11.00 o
   1  12   7       28.09       26.68      4.79 o
   2  12   7      607.67      628.53     21.45 o
   3  12   7        0.04        3.03      2.47 o
   4  12   7        0.10       -1.08      1.97 o
   5  12   7       64.46       61.53      3.49 o
   6  12   7      153.08      138.42      4.88 o
   7  12   7       53.11       46.56      3.25 o
   8  12   7       10.62        6.08      2.42 o
   9  12   7       59.59       72.93      4.37 o
  10  12   7        0.35        1.06      2.33 o
  11  12   7        0.03       -0.56      2.31 o
  12  12   7        7.14        4.15      2.69 o
  13  12   7       18.69       27.37      4.77 o
  14  12   7        1.24        2.46      6.55 o
  -4  13   7       23.92        9.82      7.37 o
  -3  13   7        8.24        7.37      6.96 o
  -2  13   7        0.01        6.14      4.91 o
  -1  13   7        7.91        2.15      4.19 o
   0  13   7       37.40       28.51      5.35 o
   1  13   7        4.85        5.21      4.26 o
   2  13   7       38.06       59.59     15.66 o
   3  13   7       19.39       20.59     10.08 o
   4  13   7      164.40      168.51      9.30 o
   5  13   7        0.77        1.45      2.42 o
   6  13   7       33.98       55.58      4.03 o
   7  13   7       18.46       13.58      2.75 o
   8  13   7       31.53       25.02      3.16 o
   9  13   7        3.95       -1.04      2.19 o
  10  13   7        0.74       -1.33      2.90 o
  11  13   7        4.34        3.01      2.77 o
  12  13   7       33.04       39.86      4.20 o
  13  13   7        0.57       -1.47      4.59 o
  -2  14   7        1.23        4.50      6.96 o
  -1  14   7       21.45       25.76      5.73 o
   0  14   7      292.04      321.57     13.60 o
   1  14   7       21.02       17.30      5.35 o
   2  14   7       17.34       23.74      8.21 o
   3  14   7        6.27        0.57     10.77 o
   4  14   7       43.77       52.75      9.99 o
   5  14   7       67.54       85.99      6.01 o
   6  14   7       74.61       85.05      6.06 o
   7  14   7        2.02       -1.06      3.19 o
   8  14   7       11.91       14.60      3.11 o
   9  14   7        0.02       -2.16      2.16 o
  10  14   7        0.86       -2.28      2.28 o
  11  14   7        4.03       -0.34      2.73 o
  12  14   7        2.12       -3.80      5.33 o
  -1  15   7        0.28       -0.82      4.34 o
   0  15   7        0.74        6.31      4.77 o
   1  15   7        0.11        5.84      4.77 o
   2  15   7        0.00        3.32      4.65 o
   3  15   7        0.63       14.07      6.93 o
   4  15   7       69.75       96.47     13.16 o
   5  15   7        3.06        2.71      3.17 o
   6  15   7      112.00      112.32      6.96 o
   7  15   7       10.61       11.68      3.89 o
   8  15   7        2.58        0.72      3.06 o
   9  15   7       10.08        4.88      2.90 o
  10  15   7        1.29        4.28      2.95 o
  11  15   7        0.43       -4.09      4.09 o
  12  15   7        3.22        0.82      7.37 o
   0  16   7       10.09       10.23      7.37 o
   1  16   7        0.01        4.09      6.96 o
   2  16   7        3.31       11.59      5.07 o
   3  16   7        0.22       -1.95      4.50 o
   4  16   7        4.16        0.40      7.05 o
   5  16   7        9.24       11.56      5.41 o
   6  16   7        0.84        0.84      3.48 o
   7  16   7        1.13        3.53      4.79 o
   8  16   7       15.82       18.51      4.49 o
   9  16   7        4.62        8.12      3.96 o
  10  16   7        0.02       -3.84      3.84 o
   2  17   7        0.16        6.55      7.78 o
   3  17   7        0.00        2.46      7.78 o
   4  17   7        5.31       -1.64      8.19 o
   5  17   7       22.37       23.74      9.82 o
   6  17   7       10.73       10.23      9.42 o
   7  17   7        1.31        0.30      4.27 o
   8  17   7        2.98       -5.94      5.94 o
   9  17   7        0.32       -4.91      8.19 o
  -7 -15   8       26.46       40.53      9.42 o
  -6 -15   8       26.21       31.11      9.01 o
  -5 -15   8       67.29       83.10     11.87 o
  -4 -15   8        0.43       -2.46      6.14 o
  -3 -15   8        2.27       -4.09      6.14 o
  -2 -15   8        0.02       -5.32      6.14 o
  -9 -14   8        2.27        1.25      3.22 o
  -8 -14   8        0.15       -2.78      2.78 o
  -7 -14   8        0.02        0.98      2.60 o
  -6 -14   8        6.44       11.46      7.37 o
  -5 -14   8       17.37       17.19      7.78 o
  -4 -14   8       32.30       41.35      9.01 o
  -3 -14   8        2.57        0.41      5.73 o
  -2 -14   8        0.05       -5.32      5.32 o
  -1 -14   8       26.48       17.61      8.39 o
   0 -14   8        3.95        0.41     22.52 o
 -10 -13   8       18.93       28.09      5.06 o
  -9 -13   8       12.02       15.51      3.59 o
  -8 -13   8       28.28       31.32      3.73 o
  -7 -13   8       73.41       82.26      4.82 o
  -6 -13   8        0.29       -1.80      2.14 o
  -5 -13   8       39.36       50.40      5.77 o
  -4 -13   8        6.88        2.46      6.14 o
  -3 -13   8       14.80       29.06      7.37 o
  -2 -13   8        1.61       -1.64      5.32 o
  -1 -13   8       25.21       31.15     10.03 o
   0 -13   8        2.88        9.42     22.92 o
   1 -13   8        4.06        6.96     20.47 o
 -11 -12   8       11.93       27.02      6.14 o
 -10 -12   8       45.56       60.69      7.84 o
  -9 -12   8        1.42        1.72      2.53 o
  -8 -12   8       13.19       12.02      3.40 o
  -7 -12   8      101.95      114.82      5.38 o
  -6 -12   8       72.51       79.12      4.43 o
  -5 -12   8        0.08       -0.69      1.98 o
  -4 -12   8        2.21        1.60      3.24 o
  -3 -12   8      124.97      150.65     12.69 o
  -2 -12   8       27.17       23.74      6.96 o
  -1 -12   8      111.67      112.68     33.57 o
   0 -12   8       14.47       11.98      3.91 o
   1 -12   8        0.64        4.10      5.04 o
   4 -12   8        7.64        2.05      5.73 o
 -11 -11   8        4.80        8.27      3.46 o
 -10 -11   8        1.63        5.97      3.24 o
  -9 -11   8      127.29      147.58      6.67 o
  -8 -11   8        1.05        2.52      2.14 o
  -7 -11   8        0.68        3.98      2.30 o
  -6 -11   8        5.28        4.75      3.07 o
  -5 -11   8       71.25       76.92      4.95 o
  -4 -11   8        5.02        2.32      1.95 o
  -3 -11   8        6.46        9.01      4.09 o
  -2 -11   8       18.79       17.40      3.84 o
  -1 -11   8        4.36        3.60      3.11 o
   0 -11   8       73.49       67.54      5.99 o
   1 -11   8        1.36       -1.25      4.65 o
   2 -11   8        0.17       -3.09      3.09 o
   3 -11   8        4.87        9.82      5.73 o
   4 -11   8       11.17       11.87      6.55 o
   5 -11   8        1.55        1.64      6.14 o
 -12 -10   8        9.47        9.82      4.50 o
 -11 -10   8        3.00        4.74      4.87 o
 -10 -10   8       35.51       41.20      4.01 o
  -9 -10   8       44.24       44.15      4.23 o
  -8 -10   8        1.16       -0.41      1.90 o
  -7 -10   8        6.74        5.10      2.18 o
  -6 -10   8       63.82       64.94      4.61 o
  -5 -10   8        0.04        1.05      2.19 o
  -4 -10   8       43.01       51.95      3.23 o
  -3 -10   8       20.29       18.66      2.08 o
  -2 -10   8      136.47      129.07      5.71 o
  -1 -10   8        6.06        5.04      3.14 o
   0 -10   8       30.40       15.51      7.09 o
   1 -10   8       20.50       19.81      5.20 o
   2 -10   8       32.59       50.84      5.42 o
   3 -10   8        2.12        4.85      3.73 o
   4 -10   8       18.37       21.34      4.77 o
   5 -10   8       21.81       13.92      6.55 o
   6 -10   8       19.33       13.10      6.96 o
 -12  -9   8       14.52       17.95      3.26 o
 -11  -9   8        2.21        2.90      2.30 o
 -10  -9   8       12.92       13.39      4.60 o
  -9  -9   8        0.30       -1.32      2.05 o
  -8  -9   8        3.48        4.40      2.22 o
  -7  -9   8       21.86       19.70      2.44 o
  -6  -9   8      378.90      414.13     15.84 o
  -5  -9   8        3.73        3.77      1.65 o
  -4  -9   8       68.87       70.42      3.17 o
  -3  -9   8       71.54       68.75      3.13 o
  -2  -9   8      191.53      192.90      6.00 o
  -1  -9   8      117.08      114.23      4.40 o
   0  -9   8      154.22      162.62      6.25 o
   1  -9   8       28.35       34.75      4.21 o
   2  -9   8        0.47       -2.84      2.84 o
   3  -9   8       15.97       13.25      4.19 o
   4  -9   8        1.68        1.64      3.47 o
   5  -9   8        4.70        6.75      4.05 o
   6  -9   8       17.18       12.28      6.55 o
   7  -9   8        1.47        0.41      6.14 o
 -13  -8   8        0.40       -0.82      3.68 o
 -12  -8   8        3.21        4.48      2.34 o
 -11  -8   8       13.27       10.52      3.50 o
 -10  -8   8       20.17       24.38      3.02 o
  -9  -8   8       15.04       14.39      3.20 o
  -8  -8   8       13.85       14.31      2.51 o
  -7  -8   8       70.96       65.30      3.54 o
  -6  -8   8      111.92      122.55      4.28 o
  -5  -8   8        2.99        5.28      1.70 o
  -4  -8   8      688.36      681.27     11.81 o
  -3  -8   8      256.78      267.97      5.86 o
  -2  -8   8      523.52      528.66     10.56 o
  -1  -8   8      754.89      739.50     12.23 o
   0  -8   8      153.59      167.51      7.83 o
   1  -8   8      155.32      144.48     12.25 o
   2  -8   8       21.29       22.35      4.77 o
   3  -8   8        2.03        3.24      3.32 o
   4  -8   8       95.07      100.90      7.09 o
   5  -8   8       61.29       60.11      6.06 o
   6  -8   8        1.63        1.23      3.76 o
   7  -8   8       20.89       23.74      7.37 o
   8  -8   8       18.33       32.34      8.60 o
 -13  -7   8        2.93        2.59      2.51 o
 -12  -7   8        0.16       -1.32      2.05 o
 -11  -7   8        1.77        0.26      2.06 o
 -10  -7   8        4.02        4.41      2.87 o
  -9  -7   8       42.07       42.26      3.36 o
  -8  -7   8      265.28      259.85      7.77 o
  -7  -7   8      135.98      119.87      4.90 o
  -6  -7   8      131.95      123.53      4.14 o
  -5  -7   8       10.57        8.77      1.78 o
  -4  -7   8       15.11       12.94      1.76 o
  -3  -7   8       19.81       17.16      1.88 o
  -2  -7   8     1780.38     1709.12     25.01 o
  -1  -7   8       83.68      104.70      8.44 o
   0  -7   8       32.47       28.79      2.18 o
   1  -7   8      349.98      356.37      9.74 o
   2  -7   8       77.49       81.73      9.81 o
   3  -7   8       20.40       19.78      3.68 o
   4  -7   8      346.52      320.19     12.15 o
   5  -7   8       24.30       26.42      7.78 o
   6  -7   8        0.45       -2.98      3.68 o
   7  -7   8        6.49        5.32      5.32 o
   8  -7   8       16.96       23.33      7.78 o
   9  -7   8        8.77       19.65      8.19 o
 -13  -6   8        1.74        2.98      2.27 o
 -12  -6   8       15.41       12.24      2.54 o
 -11  -6   8        9.44       12.43      2.51 o
 -10  -6   8       21.02       16.18      2.43 o
  -9  -6   8       18.59       21.44      2.62 o
  -8  -6   8      141.83      154.67      4.95 o
  -7  -6   8        8.25       11.33      1.76 o
  -6  -6   8      225.30      228.29      5.32 o
  -5  -6   8      405.69      381.38      7.39 o
  -4  -6   8      767.18      786.49     13.58 o
  -3  -6   8       68.90       64.12      2.66 o
  -2  -6   8      293.76      301.59      5.90 o
  -1  -6   8     3356.06     3296.58     50.50 o
   0  -6   8       21.86       28.12      2.32 o
   1  -6   8      684.01      721.21     11.60 o
   2  -6   8       73.08       73.13      8.13 o
   3  -6   8      229.60      222.95      9.11 o
   4  -6   8      448.50      421.13     14.04 o
   5  -6   8       11.59       10.23      3.47 o
   6  -6   8       12.08       11.28      3.61 o
   7  -6   8        0.06       -1.38      3.14 o
   8  -6   8       50.22       51.58      9.01 o
   9  -6   8        5.85        3.27      6.14 o
 -13  -5   8       16.61       18.44      2.67 o
 -12  -5   8       54.95       63.19      3.85 o
 -11  -5   8        2.45        4.90      2.02 o
 -10  -5   8       70.44       75.46      3.85 o
  -9  -5   8       83.38       79.54      3.56 o
  -8  -5   8       55.50       53.34      2.95 o
  -7  -5   8      496.71      473.40      9.78 o
  -6  -5   8        0.35       -0.69      1.20 o
  -5  -5   8        0.04       -0.93      1.13 o
  -4  -5   8       49.25       48.17      2.71 o
  -3  -5   8        0.02       -0.86      1.20 o
  -2  -5   8       45.06       62.36      2.18 o
  -1  -5   8      270.46      284.63      4.97 o
   0  -5   8      309.48      262.79      5.25 o
   1  -5   8       71.22       79.03      3.05 o
   2  -5   8       19.69       15.35      2.28 o
   3  -5   8     2639.55     2557.22     47.30 o
   4  -5   8      421.47      401.62     20.26 o
   5  -5   8      112.57      116.66      8.39 o
   6  -5   8       21.83       26.44      4.09 o
   7  -5   8       28.36       28.34      4.63 o
   8  -5   8        2.52        9.39      4.02 o
   9  -5   8       57.56       65.50     10.23 o
  10  -5   8        1.01        4.09      6.96 o
 -13  -4   8        0.68        0.41      4.50 o
 -12  -4   8        7.16       10.23      3.84 o
 -11  -4   8        0.20       -2.45      2.45 o
 -10  -4   8      108.58      116.53      5.83 o
  -9  -4   8       25.77       25.97      3.15 o
  -8  -4   8       18.07       14.81      2.91 o
  -7  -4   8        7.53       13.79      2.35 o
  -6  -4   8      180.33      182.25      6.79 o
  -5  -4   8       51.45       52.72      2.98 o
  -4  -4   8       64.33       53.10      2.23 o
  -3  -4   8     2907.92     2926.73     41.54 o
  -2  -4   8      108.94       86.29      3.10 o
  -1  -4   8     1346.35     1469.99     19.02 o
   0  -4   8      170.27      196.75      4.49 o
   1  -4   8       13.78       14.93      2.50 o
   2  -4   8        0.42        0.92      1.10 o
   3  -4   8      884.74      866.42     15.19 o
   4  -4   8        1.29       -0.62      2.17 o
   5  -4   8      670.98      658.38     18.96 o
   6  -4   8      204.98      229.13      9.84 o
   7  -4   8       28.18       26.46      4.48 o
   8  -4   8        7.87        6.31      5.12 o
   9  -4   8        4.81        6.60      3.84 o
  10  -4   8        0.86       10.23      6.55 o
  11  -4   8       21.65       34.39      9.82 o
 -12  -3   8        2.00       -1.23      3.68 o
 -11  -3   8       15.47       15.81      3.19 o
 -10  -3   8       20.84       27.04      3.43 o
  -9  -3   8      148.44      172.71      6.69 o
  -8  -3   8       30.02       26.53      3.01 o
  -7  -3   8      263.26      258.66     10.41 o
  -6  -3   8      497.26      480.46     11.74 o
  -5  -3   8        0.08       -0.73      1.30 o
  -4  -3   8       63.27       60.63      2.66 o
  -3  -3   8       12.27       23.35      2.13 o
  -2  -3   8       99.91      109.23      4.17 o
  -1  -3   8       17.57       20.11      1.37 o
   0  -3   8      943.38      940.72     13.70 o
   1  -3   8     1824.39     1845.90     25.41 o
   2  -3   8      167.07      161.78      4.06 o
   3  -3   8      246.65      271.42      5.89 o
   4  -3   8        9.29        8.21      1.54 o
   5  -3   8       95.45       94.85      4.27 o
   6  -3   8       33.54       23.37      3.90 o
   7  -3   8      443.07      442.81     28.25 o
   8  -3   8       73.52       91.38     10.85 o
   9  -3   8       31.09       29.33      4.90 o
  10  -3   8        8.16       10.92      4.31 o
  11  -3   8        0.17       -6.14      6.14 o
 -12  -2   8       21.67       14.74      5.73 o
 -11  -2   8        0.23       -2.65      2.65 o
 -10  -2   8       18.53       20.38      4.09 o
  -9  -2   8       43.01       52.37      4.00 o
  -8  -2   8        0.56       -1.71      1.80 o
  -7  -2   8       73.40       62.65      3.95 o
  -6  -2   8       26.95       21.83      2.51 o
  -5  -2   8      127.89      127.38      4.65 o
  -4  -2   8      182.00      191.71      5.30 o
  -3  -2   8      150.79      189.16      5.22 o
  -2  -2   8     1376.12     1521.18     29.72 o
  -1  -2   8      323.88      340.32      8.14 o
   0  -2   8      320.37      307.85      4.84 o
   1  -2   8      659.90      693.21     10.40 o
   2  -2   8      129.99      166.26      4.37 o
   3  -2   8     1120.10     1177.29     17.28 o
   4  -2   8     1114.30     1164.12     20.19 o
   5  -2   8      504.80      506.05     10.08 o
   6  -2   8       32.55       31.77      2.93 o
   7  -2   8      152.18      137.71      7.51 o
   8  -2   8       66.50       70.76      7.98 o
   9  -2   8       36.33       39.14      5.01 o
  10  -2   8       18.67       19.02      4.60 o
  11  -2   8       15.89       20.49      5.19 o
  12  -2   8       11.64        8.60      9.01 o
 -11  -1   8       17.95       20.52      4.31 o
 -10  -1   8        3.16        4.02      3.14 o
  -9  -1   8        6.43        6.32      2.95 o
  -8  -1   8      252.07      246.24      9.67 o
  -7  -1   8        7.62        2.70      2.45 o
  -6  -1   8      623.35      572.04     23.60 o
  -5  -1   8       26.52       18.60      1.99 o
  -4  -1   8      189.12      213.73      4.62 o
  -3  -1   8      325.76      384.97      9.37 o
  -2  -1   8      300.77      314.21      9.83 o
  -1  -1   8      588.57      735.99     15.06 o
   0  -1   8      650.18      695.12     11.83 o
   1  -1   8      722.63     1046.70     15.09 o
   2  -1   8     1628.91     1580.59     20.02 o
   3  -1   8      461.19      404.81      6.75 o
   4  -1   8      151.30      152.73      3.60 o
   5  -1   8      512.78      521.16     10.26 o
   6  -1   8        2.15        1.09      1.54 o
   7  -1   8      214.16      214.63      7.20 o
   8  -1   8      202.59      195.18      9.25 o
   9  -1   8        0.09       -2.62      2.72 o
  10  -1   8      100.12       90.57      5.84 o
  11  -1   8        4.53        6.57      3.24 o
  12  -1   8       13.94       16.85      5.48 o
 -11   0   8       24.06       20.47      6.55 o
 -10   0   8        5.02        7.26      3.14 o
  -9   0   8        1.52       -0.11      2.74 o
  -8   0   8      125.80      123.53      7.37 o
  -7   0   8       10.52       14.64      2.43 o
  -6   0   8       39.35       41.39      2.87 o
  -5   0   8        0.45       -1.13      1.13 o
  -4   0   8       56.87       49.30      1.89 o
  -3   0   8      532.07      518.51      9.76 o
  -2   0   8     2581.46     2786.26     45.06 o
  -1   0   8      526.18      590.40     10.39 o
   0   0   8      286.98      273.94      5.76 o
   1   0   8      453.90      539.43      9.47 o
   2   0   8    10441.28    11543.18    152.73 o
   3   0   8       59.62       53.90      1.97 o
   4   0   8      838.50      814.29     11.45 o
   5   0   8      270.71      271.03      6.74 o
   6   0   8      227.19      218.76      5.15 o
   7   0   8        0.41       -0.46      1.36 o
   8   0   8      314.75      305.12      7.96 o
   9   0   8       50.69       48.39      4.32 o
  10   0   8        3.31        4.55      2.89 o
  11   0   8        0.90        5.42      3.25 o
  12   0   8       16.63       14.21      4.03 o
 -10   1   8        0.37       -2.46      4.50 o
  -9   1   8        0.90       -3.07      3.07 o
  -8   1   8        0.03       -1.53      2.21 o
  -7   1   8      247.08      243.25      7.86 o
  -6   1   8       10.88        9.04      1.80 o
  -5   1   8      182.54      176.11      5.61 o
  -4   1   8       33.56       37.05      2.72 o
  -3   1   8       58.51       37.35      2.30 o
  -2   1   8      619.99      638.62     11.67 o
  -1   1   8      353.31      425.67      8.14 o
   0   1   8      220.06      206.28      4.31 o
   1   1   8     4154.46     4339.39     65.18 o
   2   1   8     5905.53     5999.45    101.79 o
   3   1   8      527.95      505.82      8.99 o
   4   1   8      845.04      856.23     11.99 o
   5   1   8       40.71       35.26      2.20 o
   6   1   8      421.84      420.96      8.01 o
   7   1   8       47.39       47.63      2.94 o
   8   1   8      217.13      207.79      6.57 o
   9   1   8       10.73        8.88      2.32 o
  10   1   8        9.28        6.60      3.05 o
  11   1   8       36.01       41.00      4.38 o
  12   1   8        0.02       -1.42      3.73 o
  13   1   8        0.29       -0.40      5.94 o
 -10   2   8        3.50        2.05      5.32 o
  -9   2   8        4.15        2.73      2.20 o
  -8   2   8      105.01       95.64     11.87 o
  -7   2   8       49.61       40.00      4.85 o
  -6   2   8      111.32      112.51      4.19 o
  -5   2   8        0.40       -0.55      1.27 o
  -4   2   8     1552.36     1541.41     26.27 o
  -3   2   8      723.37      723.83     13.23 o
  -2   2   8      101.26      121.27      3.58 o
  -1   2   8     1834.76     1918.74     30.61 o
   0   2   8      315.38      364.38      6.60 o
   1   2   8       93.96       79.39      2.34 o
   2   2   8      104.91       86.03      4.02 o
   3   2   8      712.12      722.30     12.19 o
   4   2   8      526.25      549.04     10.20 o
   5   2   8        6.87        4.45      1.17 o
   6   2   8      662.79      654.00     11.19 o
   7   2   8       45.45       44.00      2.83 o
   8   2   8       83.32       78.58      4.83 o
   9   2   8       69.09       74.49      5.33 o
  10   2   8       46.75       47.13      4.32 o
  11   2   8       45.39       43.94      5.79 o
  12   2   8        6.47        7.76      4.48 o
  13   2   8        0.28       -4.19      4.19 o
  -9   3   8       97.95       91.86      7.27 o
  -8   3   8       33.74       29.23      3.59 o
  -7   3   8      205.53      200.99      6.24 o
  -6   3   8       23.43       20.95      2.76 o
  -5   3   8        0.00       -1.19      1.19 o
  -4   3   8       82.01       59.19      2.90 o
  -3   3   8      289.01      284.08     11.16 o
  -2   3   8       42.31       26.40      1.89 o
  -1   3   8      823.48      869.79     13.51 o
   0   3   8     3934.51     4135.86     61.98 o
   1   3   8      117.99       96.54      3.79 o
   2   3   8        9.06        7.13      1.07 o
   3   3   8     3636.35     3659.94     55.42 o
   4   3   8      111.25      109.16      3.45 o
   5   3   8       88.33       88.72      3.31 o
   6   3   8      109.75      110.04      3.86 o
   7   3   8       81.27       69.45      3.00 o
   8   3   8       48.69       44.30      2.74 o
   9   3   8      197.51      195.92      5.49 o
  10   3   8       23.54       19.24      2.95 o
  11   3   8        4.49        3.68      4.05 o
  12   3   8        5.47        6.71      4.91 o
  13   3   8        0.49       -0.80      4.19 o
  -9   4   8        0.32        1.36      2.84 o
  -8   4   8       52.83       48.13      4.40 o
  -7   4   8       26.07       19.97      3.22 o
  -6   4   8      176.68      179.59      9.63 o
  -5   4   8      169.26      177.40      7.23 o
  -4   4   8       48.29       48.09      2.56 o
  -3   4   8      375.56      340.07     10.16 o
  -2   4   8      456.90      493.99      9.76 o
  -1   4   8     1222.74     1236.42     18.83 o
   0   4   8      732.96      713.60     11.47 o
   1   4   8      242.15      272.51      5.10 o
   2   4   8      430.30      417.92      7.07 o
   3   4   8      682.16      576.44     10.24 o
   4   4   8        6.24        5.73      1.10 o
   5   4   8      229.05      202.37      4.07 o
   6   4   8      161.93      157.19      4.18 o
   7   4   8      197.06      197.92      5.44 o
   8   4   8       15.24       17.86      2.50 o
   9   4   8       52.40       58.71      3.49 o
  10   4   8       10.00        7.38      2.63 o
  11   4   8      113.41      112.49      7.34 o
  12   4   8        4.66       13.92      6.14 o
  13   4   8        3.37        1.35      3.73 o
  14   4   8        3.64        3.68      6.14 o
 -10   5   8        1.52        4.50      6.14 o
  -9   5   8       24.53       23.74      6.96 o
  -8   5   8        3.37        2.92      3.05 o
  -7   5   8       22.24       29.48      3.70 o
  -6   5   8      108.55      111.63      5.83 o
  -5   5   8       26.68       25.28      3.46 o
  -4   5   8        3.97        3.03      1.59 o
  -3   5   8      109.86      111.77      3.54 o
  -2   5   8     1221.29     1214.32     18.77 o
  -1   5   8      498.40      493.95      8.62 o
   0   5   8        0.95        4.89      2.23 o
   1   5   8     1437.45     1451.22     18.97 o
   2   5   8        1.08       -0.03      1.12 o
   3   5   8        0.19       -1.42      1.42 o
   4   5   8       95.73       74.83      2.35 o
   5   5   8       99.89       85.45      3.23 o
   6   5   8      430.84      403.15      6.88 o
   7   5   8      483.09      466.83      7.84 o
   8   5   8       17.28       13.87      1.57 o
   9   5   8        1.49        4.01      2.03 o
  10   5   8       76.38       79.61      4.38 o
  11   5   8       24.23       23.64      3.53 o
  12   5   8       64.67       73.60      5.35 o
  13   5   8        0.17        1.23      4.09 o
  14   5   8        4.25       -0.61      4.05 o
 -10   6   8        4.68        5.32      6.55 o
  -9   6   8       20.39       28.66      7.78 o
  -8   6   8        1.53        2.05      5.73 o
  -7   6   8        0.59       -0.52      2.75 o
  -6   6   8        0.56        0.69      2.51 o
  -5   6   8        0.81        4.50      2.60 o
  -4   6   8       24.11       23.60      2.49 o
  -3   6   8       84.71       71.70      3.10 o
  -2   6   8     1011.93      975.72     14.34 o
  -1   6   8       78.18       63.90      2.67 o
   0   6   8      127.95      119.96      4.39 o
   1   6   8     1174.55     1245.07     16.92 o
   2   6   8       36.95       38.87      3.56 o
   3   6   8      308.18      313.51      5.41 o
   4   6   8      569.70      507.91      7.91 o
   5   6   8        1.87        2.34      1.09 o
   6   6   8      174.57      168.04      4.85 o
   7   6   8      336.87      323.47      6.90 o
   8   6   8       18.85       16.27      2.01 o
   9   6   8      148.61      151.03      4.55 o
  10   6   8        9.40        6.55      1.95 o
  11   6   8      167.64      166.82      7.30 o
  12   6   8       12.08       14.59      3.46 o
  13   6   8        4.36        5.06      3.13 o
  14   6   8       35.40       47.05      6.64 o
 -10   7   8        3.89        5.32      6.96 o
  -9   7   8        1.19        0.82      6.14 o
  -8   7   8       42.75       61.40     10.23 o
  -7   7   8        0.01       -1.51      2.91 o
  -6   7   8       68.52       68.90      5.19 o
  -5   7   8       30.04       40.62      4.17 o
  -4   7   8      107.19       95.78      5.26 o
  -3   7   8      258.53      259.10      6.86 o
  -2   7   8       79.22       83.04      3.00 o
  -1   7   8      173.50      168.83      4.00 o
   0   7   8       13.89       29.25      3.14 o
   1   7   8      148.34      119.81      3.45 o
   2   7   8      141.02      122.41      3.14 o
   3   7   8       17.83       13.55      2.13 o
   4   7   8      329.64      324.91      5.75 o
   5   7   8      279.09      251.68      4.86 o
   6   7   8       98.04       77.03      4.91 o
   7   7   8      213.86      205.27      5.33 o
   8   7   8      532.26      522.37     10.02 o
   9   7   8       16.23       12.82      2.07 o
  10   7   8       24.94       23.32      2.44 o
  11   7   8       49.91       40.11      3.35 o
  12   7   8        0.00       -1.37      2.07 o
  13   7   8        0.01        0.01      2.82 o
  14   7   8        0.78       -3.73      3.73 o
  -9   8   8        0.98        4.50      6.96 o
  -8   8   8        9.24        2.05      6.96 o
  -7   8   8       19.96       21.29      7.78 o
  -6   8   8       50.44       57.83      7.65 o
  -5   8   8        6.03        8.23      3.13 o
  -4   8   8      276.20      291.12      9.60 o
  -3   8   8      200.14      220.16      7.79 o
  -2   8   8       79.75       96.67      3.69 o
  -1   8   8       20.54       20.17      1.78 o
   0   8   8        1.01        0.63      1.11 o
   1   8   8     1462.06     1455.74     22.04 o
   2   8   8      938.56      878.41     12.74 o
   3   8   8       16.11       15.84      3.11 o
   4   8   8       42.39       40.87      2.73 o
   5   8   8      580.16      564.94     10.07 o
   6   8   8       23.06       18.29      2.10 o
   7   8   8       13.68       12.46      2.01 o
   8   8   8      191.82      185.33      5.20 o
   9   8   8        4.56        6.30      2.69 o
  10   8   8        0.04        0.48      1.74 o
  11   8   8       24.68       16.30      2.71 o
  12   8   8       33.78       39.18      3.38 o
  13   8   8        1.33       -0.10      2.31 o
  14   8   8       29.13       27.30      4.55 o
  -8   9   8        1.38        0.41      6.55 o
  -7   9   8       14.88       26.20      8.19 o
  -6   9   8        6.12       -0.41      5.73 o
  -5   9   8       36.85       43.28      4.64 o
  -4   9   8       90.47       80.32      5.27 o
  -3   9   8        3.83       -0.23      2.67 o
  -2   9   8        0.48        0.74      1.55 o
  -1   9   8      194.54      188.41      5.50 o
   0   9   8       53.76       50.51      2.44 o
   1   9   8      137.28      141.44      4.20 o
   2   9   8      245.84      238.80      5.52 o
   3   9   8        0.62       -1.25      3.31 o
   4   9   8      120.57      112.30      3.83 o
   5   9   8       68.03       68.87      3.12 o
   6   9   8      484.54      457.84      9.11 o
   7   9   8       19.22       26.27      2.45 o
   8   9   8       74.43       73.67      3.53 o
   9   9   8      149.85      139.90      4.80 o
  10   9   8        2.58        3.06      2.36 o
  11   9   8       62.32       58.67      3.95 o
  12   9   8        2.08        3.21      2.35 o
  13   9   8        1.64        2.09      2.33 o
  14   9   8        4.52       -2.52      2.52 o
  -7  10   8        2.33        6.14      6.96 o
  -6  10   8        2.00       -5.32      5.32 o
  -5  10   8        0.05        0.39      3.15 o
  -4  10   8        0.10       -2.92      4.45 o
  -3  10   8       10.05       11.18      3.29 o
  -2  10   8      175.81      176.40      6.08 o
  -1  10   8      267.20      272.80      7.42 o
   0  10   8        0.46        1.74      1.57 o
   1  10   8       85.62       91.19      4.93 o
   2  10   8        0.60        3.31      2.90 o
   3  10   8      359.23      331.47      9.24 o
   4  10   8       24.70       16.71      2.90 o
   5  10   8      187.76      190.85      5.32 o
   6  10   8      170.81      162.05      4.98 o
   7  10   8        3.00        7.48      1.94 o
   8  10   8       74.93       58.08      3.37 o
   9  10   8        1.28       -0.69      2.19 o
  10  10   8       24.08       26.16      2.99 o
  11  10   8        4.91        4.55      2.54 o
  12  10   8       47.29       40.67      3.64 o
  13  10   8       31.24       30.38      3.59 o
  14  10   8        2.00        0.65      2.92 o
  -6  11   8        4.87        6.55      6.96 o
  -5  11   8        7.52        7.78      6.55 o
  -4  11   8       20.76       26.38      4.25 o
  -3  11   8      109.80       94.95      5.95 o
  -2  11   8        0.82        0.09      2.28 o
  -1  11   8        4.47        5.09      2.27 o
   0  11   8      118.88      111.94      4.84 o
   1  11   8       28.34       38.04      9.46 o
   2  11   8       82.56       91.72      4.18 o
   3  11   8        3.13        0.03      4.67 o
   4  11   8        3.59        4.53      3.64 o
   5  11   8        0.00       -1.34      1.62 o
   6  11   8       20.41       18.45      2.34 o
   7  11   8      105.99      108.44      4.35 o
   8  11   8       54.96       55.43      3.95 o
   9  11   8       14.00       10.01      3.37 o
  10  11   8       19.04       17.16      2.89 o
  11  11   8       29.40       25.08      3.17 o
  12  11   8        3.92        3.24      2.67 o
  13  11   8        0.25       -1.94      2.40 o
  14  11   8        0.50       -2.87      5.73 o
  -5  12   8        0.88        0.00      6.96 o
  -4  12   8        1.08        8.19      6.55 o
  -3  12   8       54.17       66.21      5.49 o
  -2  12   8       45.69       48.54      3.85 o
  -1  12   8       16.67       14.01      4.71 o
   0  12   8       33.47       47.58      5.64 o
   1  12   8       11.28       17.38      5.83 o
   2  12   8        0.01       -0.01      2.66 o
   3  12   8        7.23        4.20      2.33 o
   4  12   8      219.47      209.90      6.63 o
   5  12   8       32.52       29.85      3.20 o
   6  12   8       56.62       47.48      3.20 o
   7  12   8       51.35       61.27      3.53 o
   8  12   8        8.31        9.02      2.84 o
   9  12   8        9.98        6.31      2.97 o
  10  12   8       35.52       44.64      4.02 o
  11  12   8       28.59       39.47      3.73 o
  12  12   8        7.27        7.82      2.89 o
  13  12   8        8.34        7.05      2.92 o
  -4  13   8        0.05        4.09      6.96 o
  -3  13   8        0.65       -4.91      6.14 o
  -2  13   8       11.33       10.91      4.48 o
  -1  13   8       64.19       82.63      7.24 o
   0  13   8       16.16        6.52      4.31 o
   1  13   8        2.03       -0.52      3.84 o
   2  13   8        6.21        5.46      4.39 o
   3  13   8        9.38       10.60      3.65 o
   4  13   8       11.90       23.72      3.44 o
   5  13   8        0.18       -1.31      2.21 o
   6  13   8       97.65       96.07      5.15 o
   7  13   8       22.55       22.39      3.15 o
   8  13   8       24.75       28.64      3.40 o
   9  13   8       20.85       26.81      3.66 o
  10  13   8       11.42       14.45      3.02 o
  11  13   8        4.68        5.28      2.78 o
  12  13   8       17.14       12.72      3.37 o
  13  13   8       14.82        6.06      4.50 o
  -2  14   8        9.44       21.70      8.19 o
  -1  14   8        5.65        4.71      4.34 o
   0  14   8       34.02       55.17     10.03 o
   1  14   8        7.29        2.25      4.63 o
   2  14   8       97.08      137.31     15.89 o
   3  14   8       10.12       15.53      7.80 o
   4  14   8      125.04      126.67     10.34 o
   5  14   8       92.25      112.83      6.54 o
   6  14   8        4.64        1.93      3.29 o
   7  14   8       32.18       32.27      4.45 o
   8  14   8       28.39       31.63      3.78 o
   9  14   8        1.56        0.20      2.63 o
  10  14   8        0.68        1.96      2.63 o
  11  14   8       34.43       39.44      4.16 o
  12  14   8        0.23       -3.02      3.63 o
  -1  15   8       14.66       22.52      7.37 o
   0  15   8        0.04        0.69      4.48 o
   1  15   8        2.19        1.22      4.60 o
   2  15   8       11.63       11.08      5.06 o
   3  15   8        8.86       11.18      5.05 o
   4  15   8       33.94       51.90     15.65 o
   5  15   8       10.93        6.90      3.60 o
   6  15   8        1.46        4.04      3.60 o
   7  15   8        0.69        1.86      4.00 o
   8  15   8        0.14       -1.69      3.31 o
   9  15   8        0.93        3.09      2.87 o
  10  15   8        6.74        5.13      2.99 o
  11  15   8       19.45       22.07      5.21 o
   0  16   8        0.00       13.92      7.37 o
   1  16   8        0.24       10.64      7.37 o
   2  16   8       27.89       16.58      5.79 o
   3  16   8       15.03        9.04      5.85 o
   4  16   8        0.77       -2.70      4.46 o
   5  16   8       13.85       15.84      5.89 o
   6  16   8       17.55       28.55      5.57 o
   7  16   8       20.33       25.39      6.08 o
   8  16   8        0.07       -4.31      4.31 o
   9  16   8        2.04        0.22      3.79 o
  10  16   8        0.67       -1.64      6.55 o
   3  17   8        7.67        8.59     13.92 o
   4  17   8        0.12        1.93      7.50 o
   5  17   8        0.63       -2.46      8.19 o
   6  17   8       10.01       -2.05      8.19 o
   7  17   8        1.13       10.30      5.14 o
   8  17   8        0.05       -1.64      4.46 o
  -6 -15   9        0.37        1.23      6.96 o
  -5 -15   9        1.85       -4.50      5.73 o
  -4 -15   9        0.06        5.32      6.55 o
  -3 -15   9       22.20       22.11      7.78 o
  -2 -15   9        1.60        1.64      6.14 o
  -8 -14   9        1.71        2.07      3.11 o
  -7 -14   9        6.02        5.86      3.15 o
  -6 -14   9       67.77       87.19     11.46 o
  -5 -14   9        2.31        0.82      6.55 o
  -4 -14   9        2.03        0.41      6.14 o
  -3 -14   9        0.00        5.32      6.55 o
  -2 -14   9        0.46       -5.32      5.32 o
  -1 -14   9        0.11      -10.23     24.56 o
 -10 -13   9       12.22       17.60      6.14 o
  -9 -13   9       31.63       38.01      4.84 o
  -8 -13   9        5.21        2.37      2.95 o
  -7 -13   9       10.55       10.50      3.16 o
  -6 -13   9        9.70        9.36      2.80 o
  -5 -13   9        0.05       -4.91      5.73 o
  -4 -13   9       15.80       19.65      6.96 o
  -3 -13   9       79.34       91.70     11.05 o
  -2 -13   9       36.41       43.39      8.60 o
  -1 -13   9        5.35        9.24      5.96 o
   0 -13   9        9.54       -1.23     21.70 o
   1 -13   9        0.77        4.75     14.44 o
 -10 -12   9        1.07       -1.64      2.63 o
  -9 -12   9        0.48        0.58      2.58 o
  -8 -12   9       51.06       54.42      4.80 o
  -7 -12   9       16.71       18.31      4.22 o
  -6 -12   9        0.16       -0.53      2.17 o
  -5 -12   9       94.88       98.31      4.88 o
  -4 -12   9       81.99      112.58     11.46 o
  -3 -12   9       91.14      126.08     11.87 o
  -2 -12   9       12.37        6.96      5.73 o
  -1 -12   9        0.56       -2.08      4.41 o
   0 -12   9        0.00        3.02      4.79 o
   1 -12   9       24.95       14.91      6.33 o
 -11 -11   9       43.28       52.40      6.96 o
 -10 -11   9        2.33        1.07      2.71 o
  -9 -11   9       46.59       61.07      4.93 o
  -8 -11   9        0.72       -0.90      2.20 o
  -7 -11   9       75.75       71.56      4.81 o
  -6 -11   9       63.67       78.41      4.32 o
  -5 -11   9       52.46       59.56      4.85 o
  -4 -11   9        1.38        2.27      2.01 o
  -3 -11   9       21.58       27.43      6.55 o
  -2 -11   9        5.68        2.64      3.14 o
  -1 -11   9        7.77        9.66      3.67 o
   0 -11   9       25.43       19.91     11.05 o
   1 -11   9       71.41       68.71     45.85 o
   2 -11   9       26.94       26.20      6.96 o
   4 -11   9       22.98       20.47      6.96 o
   5 -11   9       28.33       29.06      8.19 o
 -12 -10   9        3.49        3.68      4.50 o
 -11 -10   9       12.55       11.25      4.20 o
 -10 -10   9        0.01       -0.56      2.34 o
  -9 -10   9        1.29        1.41      2.47 o
  -8 -10   9       90.65      106.28      5.58 o
  -7 -10   9       69.14       57.66      4.25 o
  -6 -10   9      130.87      138.56      5.85 o
  -5 -10   9      331.90      361.16      8.87 o
  -4 -10   9       29.05       32.95      2.89 o
  -3 -10   9       28.25       28.66      3.11 o
  -2 -10   9        3.35        8.04      3.32 o
  -1 -10   9       79.74       83.32      9.12 o
   0 -10   9        7.93       11.24      5.12 o
   1 -10   9       28.11       19.77      7.02 o
   2 -10   9        0.22       -2.02      4.39 o
   3 -10   9       10.78        9.66      4.02 o
   4 -10   9        8.93        3.68      5.32 o
   5 -10   9        9.87        1.64      5.73 o
   6 -10   9        7.61       13.10      6.96 o
 -12  -9   9        4.26       -1.23      3.68 o
 -11  -9   9        4.79        8.34      2.76 o
 -10  -9   9       15.61       14.70      3.01 o
  -9  -9   9        1.11        2.28      2.25 o
  -8  -9   9       40.30       45.83      3.85 o
  -7  -9   9       26.40       19.27      3.18 o
  -6  -9   9       32.56       27.96      2.79 o
  -5  -9   9        1.86        1.26      1.89 o
  -4  -9   9        8.34        5.91      1.75 o
  -3  -9   9        2.02       -0.61      1.47 o
  -2  -9   9       57.74       48.21      3.18 o
  -1  -9   9      425.00      411.03     13.17 o
   0  -9   9       13.65       17.44      4.19 o
   1  -9   9        2.65       -2.74      3.92 o
   2  -9   9       37.37       25.58      7.68 o
   3  -9   9       51.32       49.81      5.35 o
   4  -9   9       13.13       11.45      3.90 o
   5  -9   9        1.78       -4.50      4.50 o
   6  -9   9        6.43        1.23      5.73 o
   7  -9   9        6.31        0.41      6.14 o
 -12  -8   9        0.49        1.04      2.33 o
 -11  -8   9        5.69        9.53      2.73 o
 -10  -8   9        0.66        4.75      2.39 o
  -9  -8   9        0.64        0.47      2.02 o
  -8  -8   9        0.01       -0.14      1.86 o
  -7  -8   9       45.58       51.33      3.79 o
  -6  -8   9      338.38      339.13      7.39 o
  -5  -8   9        8.38        5.69      1.73 o
  -4  -8   9        6.49        3.86      1.58 o
  -3  -8   9       17.59       19.26      2.62 o
  -2  -8   9       44.55       36.26      3.42 o
  -1  -8   9       77.85       92.03      3.48 o
   0  -8   9        4.44       -1.48      2.15 o
   1  -8   9       46.42       44.70      4.37 o
   2  -8   9       35.65       29.48      8.97 o
   3  -8   9      137.92      149.41      7.96 o
   4  -8   9       41.52       34.05      4.90 o
   5  -8   9        9.36        9.19      3.90 o
   6  -8   9        6.34       14.33      6.14 o
   7  -8   9       17.50       15.56      6.96 o
   8  -8   9        0.89        3.68      6.55 o
 -13  -7   9        0.02       -0.41      3.27 o
 -12  -7   9        4.24        5.24      2.63 o
 -11  -7   9        1.21        0.26      2.64 o
 -10  -7   9       23.31       19.60      2.75 o
  -9  -7   9        1.75        1.99      1.98 o
  -8  -7   9       16.74       16.09      2.58 o
  -7  -7   9        7.15        3.47      1.84 o
  -6  -7   9        6.16        3.60      2.60 o
  -5  -7   9      303.94      300.58      6.55 o
  -4  -7   9     1106.20     1074.04     17.10 o
  -3  -7   9      308.92      308.46      6.57 o
  -2  -7   9     1208.66     1197.58     20.34 o
  -1  -7   9      325.54      327.68      6.66 o
   0  -7   9      172.51      166.15      4.32 o
   1  -7   9        9.20        3.36      2.18 o
   2  -7   9      206.23      211.70      8.54 o
   3  -7   9      356.76      374.25     12.24 o
   4  -7   9       42.51       34.87      4.77 o
   5  -7   9        1.48       -1.09      3.03 o
   6  -7   9      169.49      183.60      9.84 o
   7  -7   9        5.30       11.46      6.14 o
   8  -7   9        4.78        9.01      6.96 o
   9  -7   9       11.79       10.23      7.37 o
 -13  -6   9       11.06       17.94      3.06 o
 -12  -6   9        0.68        3.54      2.20 o
 -11  -6   9        3.85        2.32      1.94 o
 -10  -6   9       18.30       16.52      2.51 o
  -9  -6   9        0.57       -1.64      1.79 o
  -8  -6   9      336.74      334.76      9.10 o
  -7  -6   9        7.56        8.20      1.86 o
  -6  -6   9      390.19      407.13      9.86 o
  -5  -6   9      195.79      203.91      6.11 o
  -4  -6   9      693.11      615.77     10.73 o
  -3  -6   9     1054.47     1065.52     16.77 o
  -2  -6   9       31.52       32.37      5.08 o
  -1  -6   9      411.41      416.48      9.28 o
   0  -6   9      916.85      929.20     15.83 o
   1  -6   9     1505.72     1463.62     21.74 o
   2  -6   9      290.34      286.00      8.57 o
   3  -6   9        9.69        2.97      3.02 o
   4  -6   9      242.72      255.32     10.41 o
   5  -6   9       40.44       35.64      4.77 o
   6  -6   9       32.64       16.73     10.03 o
   7  -6   9        0.09       -0.64      4.09 o
   8  -6   9       60.30       67.55     10.23 o
   9  -6   9       12.43       20.06      7.37 o
 -13  -5   9        4.03        6.00      2.79 o
 -12  -5   9        0.36       -1.25      1.94 o
 -11  -5   9       41.61       45.20      3.44 o
 -10  -5   9       23.76       26.46      2.81 o
  -9  -5   9       33.10       44.31      2.84 o
  -8  -5   9       58.29       60.24      3.18 o
  -7  -5   9        2.90        5.26      1.67 o
  -6  -5   9        0.27        0.20      1.53 o
  -5  -5   9      180.39      170.09      6.41 o
  -4  -5   9     1480.84     1429.64     21.62 o
  -3  -5   9      470.51      477.88      9.53 o
  -2  -5   9      678.80      680.19     12.27 o
  -1  -5   9       61.49       59.58      2.55 o
   0  -5   9       77.53       67.21      3.33 o
   1  -5   9      836.33      788.74     12.51 o
   2  -5   9        0.15       -1.70      2.14 o
   3  -5   9      196.31      192.89      6.44 o
   4  -5   9      858.11      832.65     22.86 o
   5  -5   9       31.07       35.89      4.48 o
   6  -5   9        4.30        2.12      3.03 o
   7  -5   9       52.22       51.70      6.14 o
   8  -5   9        1.36       -1.84      3.47 o
   9  -5   9        6.50        9.82      6.96 o
  10  -5   9        0.25        0.41      6.14 o
 -13  -4   9        5.86        2.46      4.91 o
 -12  -4   9        0.65       -1.23      4.09 o
 -11  -4   9        1.47        1.38      3.14 o
 -10  -4   9        0.33        1.64      3.38 o
  -9  -4   9        1.21        0.47      2.20 o
  -8  -4   9      109.77      116.73      5.51 o
  -7  -4   9        3.28       -0.68      1.96 o
  -6  -4   9      249.66      220.14      7.25 o
  -5  -4   9      926.90      894.01     19.29 o
  -4  -4   9      368.29      378.24      8.39 o
  -3  -4   9      591.93      560.94     13.38 o
  -2  -4   9       25.30       27.82      2.81 o
  -1  -4   9      241.38      246.24      5.03 o
   0  -4   9        1.77        1.17      1.48 o
   1  -4   9     1101.65     1067.17     17.10 o
   2  -4   9       70.82       65.03      2.59 o
   3  -4   9        8.31        6.34      1.64 o
   4  -4   9      564.91      559.51     13.22 o
   5  -4   9        4.56        3.53      3.03 o
   6  -4   9        0.01       -2.22      2.74 o
   7  -4   9        0.46        1.64      3.18 o
   8  -4   9       31.39       29.81      5.53 o
   9  -4   9        1.44       -2.78      3.32 o
  10  -4   9       36.53       38.07      9.42 o
 -12  -3   9        2.00       -0.82      4.09 o
 -11  -3   9      124.89      157.86      8.67 o
 -10  -3   9        2.89        6.74      3.14 o
  -9  -3   9       97.78       94.48      5.11 o
  -8  -3   9      422.55      354.50     10.16 o
  -7  -3   9      134.45      121.96      5.51 o
  -6  -3   9        5.22        4.06      1.96 o
  -5  -3   9       82.37       74.01      8.80 o
  -4  -3   9       19.17       18.21      1.93 o
  -3  -3   9      145.78      135.40      7.41 o
  -2  -3   9      130.16      124.76      3.73 o
  -1  -3   9     1150.17     1120.32     18.92 o
   0  -3   9      222.56      266.28      5.07 o
   1  -3   9        0.35        4.67      1.21 o
   2  -3   9      257.50      277.22      5.81 o
   3  -3   9       10.06       12.90      1.65 o
   4  -3   9      487.89      480.11      9.73 o
   5  -3   9     1105.70     1052.45     30.10 o
   6  -3   9       54.11       57.49      9.62 o
   7  -3   9       54.99       46.33      5.01 o
   8  -3   9       52.09       58.45      6.35 o
   9  -3   9       75.71       97.22     14.12 o
  10  -3   9        5.04       11.05      6.55 o
  11  -3   9        0.00       -2.05      4.34 o
 -12  -2   9        8.17        0.41      4.91 o
 -11  -2   9       19.80       23.46      4.48 o
 -10  -2   9       37.48       28.59      4.42 o
  -9  -2   9       25.63       24.18      3.90 o
  -8  -2   9        1.01       -0.09      2.56 o
  -7  -2   9      392.37      384.79     12.74 o
  -6  -2   9        0.36       -0.61      2.03 o
  -5  -2   9      177.33      188.75      7.53 o
  -4  -2   9      400.08      400.54     12.30 o
  -3  -2   9      517.65      580.41     11.05 o
  -2  -2   9      283.48      283.03      7.78 o
  -1  -2   9     2490.69     2527.93     44.81 o
   0  -2   9      570.91      620.92      9.65 o
   1  -2   9      371.42      389.81      6.03 o
   2  -2   9     2608.59     2751.21     40.97 o
   3  -2   9      441.17      502.90      9.37 o
   4  -2   9      262.73      244.48      5.75 o
   5  -2   9      564.67      515.45     13.77 o
   6  -2   9      408.62      391.64     10.36 o
   7  -2   9       51.01       58.52      5.48 o
   8  -2   9       17.58       13.51      3.84 o
   9  -2   9      112.27      115.22      7.78 o
  10  -2   9       42.70       47.04      4.82 o
  11  -2   9        3.51       -2.43      4.02 o
 -11  -1   9        1.77       -2.95      3.32 o
 -10  -1   9       67.95       67.90      5.93 o
  -9  -1   9       37.10       40.98      4.60 o
  -8  -1   9      302.83      317.89     11.57 o
  -7  -1   9       39.27       34.51      4.02 o
  -6  -1   9       79.96       70.86      4.91 o
  -5  -1   9       18.38       12.65      2.61 o
  -4  -1   9        5.84        4.25      1.15 o
  -3  -1   9      131.45      151.48      5.19 o
  -2  -1   9       82.21       99.67      4.09 o
  -1  -1   9       54.97       90.81      3.86 o
   0  -1   9      219.68      322.00      6.36 o
   1  -1   9     1272.89     1359.35     21.52 o
   2  -1   9       83.47       88.60      3.02 o
   3  -1   9      238.93      249.53      6.53 o
   4  -1   9       97.87       90.97      3.30 o
   5  -1   9     1165.30     1087.11     17.27 o
   6  -1   9      372.61      385.45      8.52 o
   7  -1   9      221.67      219.34      6.47 o
   8  -1   9      177.49      170.60     11.84 o
   9  -1   9       66.15       62.79      5.44 o
  10  -1   9        0.07        1.92      2.82 o
  11  -1   9        6.62        2.01      3.26 o
  12  -1   9        0.77        1.23      4.63 o
 -10   0   9        0.08        1.97      3.03 o
  -9   0   9       48.29       60.31      4.40 o
  -8   0   9        0.80        1.56      2.10 o
  -7   0   9      191.10      180.25      6.62 o
  -6   0   9      415.21      403.22     10.90 o
  -5   0   9       23.62       37.82      2.32 o
  -4   0   9       49.93       42.65      2.28 o
  -3   0   9       44.88       63.17      5.00 o
  -2   0   9      854.94      906.97     19.74 o
  -1   0   9     1530.68     1749.30     28.11 o
   0   0   9     4539.77     4940.13     74.04 o
   1   0   9       20.48       10.86      1.96 o
   2   0   9       29.70       52.09      4.18 o
   3   0   9        1.63        2.53      1.78 o
   4   0   9      613.57      582.14      9.53 o
   5   0   9      111.11      104.02      5.61 o
   6   0   9      485.59      492.51      9.17 o
   7   0   9      135.17      140.34      4.31 o
   8   0   9       50.59       42.98      3.36 o
   9   0   9       38.85       42.05      4.47 o
  10   0   9      192.07      183.07      7.85 o
  11   0   9       25.51       20.54      3.92 o
  12   0   9        8.62       10.50      5.06 o
 -10   1   9       64.72       76.55      9.82 o
  -9   1   9       19.03       14.66      3.61 o
  -8   1   9        0.03       -2.04      2.04 o
  -7   1   9      239.86      216.42      7.39 o
  -6   1   9        0.99       -0.01      1.56 o
  -5   1   9       25.29       29.55      2.24 o
  -4   1   9     1080.50     1148.37     20.12 o
  -3   1   9       14.89       26.10      1.87 o
  -2   1   9      116.68      125.65      3.58 o
  -1   1   9     1705.52     1812.72     29.21 o
   0   1   9      836.82      791.56     11.83 o
   1   1   9      852.51     1029.22     16.88 o
   2   1   9     1235.15     1193.60     19.28 o
   3   1   9     1149.82     1162.63     18.81 o
   4   1   9      642.86      602.09      8.94 o
   5   1   9       94.65      101.22      3.23 o
   6   1   9      778.15      733.13     12.51 o
   7   1   9      225.82      200.11      8.60 o
   8   1   9        7.80        6.06      1.89 o
   9   1   9       57.12       59.21      4.62 o
  10   1   9        1.29        1.72      2.71 o
  11   1   9        5.43       12.21      3.53 o
  12   1   9        0.21        1.86      4.02 o
  13   1   9        4.27        0.68      5.11 o
  -9   2   9        0.49       -1.64      4.91 o
  -8   2   9       87.64       89.75      6.55 o
  -7   2   9       52.42       53.59      3.36 o
  -6   2   9      122.00      127.04      4.63 o
  -5   2   9        9.18        9.52      1.82 o
  -4   2   9       51.84       45.58      2.60 o
  -3   2   9      180.00      168.01      5.44 o
  -2   2   9      378.39      320.08      6.62 o
  -1   2   9      322.87      312.33      7.57 o
   0   2   9      632.80      618.43      9.48 o
   1   2   9     1751.31     1793.00     25.13 o
   2   2   9      123.46      158.15      4.79 o
   3   2   9      388.48      401.72     10.09 o
   4   2   9       86.14       80.13      3.67 o
   5   2   9      274.63      287.52      6.49 o
   6   2   9       56.82       54.13      2.61 o
   7   2   9       39.96       44.87      2.57 o
   8   2   9      117.38      114.62      4.10 o
   9   2   9       68.73       70.54      3.54 o
  10   2   9       90.50       82.14      5.33 o
  11   2   9        4.66        1.18      3.90 o
  12   2   9        0.04       -3.76      3.76 o
  13   2   9        8.27        4.44      5.01 o
  -9   3   9        0.02        2.05      5.32 o
  -8   3   9       22.22        9.70     10.64 o
  -7   3   9       49.87       42.85      5.53 o
  -6   3   9       20.15       13.57      2.14 o
  -5   3   9      454.03      438.62      9.50 o
  -4   3   9       14.38        7.85      1.95 o
  -3   3   9       68.40       68.28      3.31 o
  -2   3   9       92.61       82.62      3.16 o
  -1   3   9       40.52       49.09      1.94 o
   0   3   9      433.20      384.73      6.52 o
   1   3   9     1191.03     1184.94     19.04 o
   2   3   9      308.81      315.78      5.84 o
   3   3   9      158.00      189.10      6.49 o
   4   3   9     2566.94     2464.46     39.43 o
   5   3   9      212.54      213.31      5.36 o
   6   3   9       45.41       42.49      2.49 o
   7   3   9     1194.16     1163.58     20.90 o
   8   3   9       18.50       21.68      2.20 o
   9   3   9       23.25       22.62      2.57 o
  10   3   9        3.26        2.58      1.92 o
  11   3   9        0.10       -1.00      3.61 o
  12   3   9       46.51       52.92      7.78 o
  13   3   9        1.22        0.99      5.32 o
  -8   4   9        0.07       -0.41      4.30 o
  -7   4   9       19.69       31.78      4.48 o
  -6   4   9        8.81       12.13      3.70 o
  -5   4   9      571.49      560.99     11.55 o
  -4   4   9        1.78       -0.43      1.41 o
  -3   4   9      110.80      114.60      4.57 o
  -2   4   9       31.20       25.59      2.66 o
  -1   4   9      116.03      112.01      3.78 o
   0   4   9      118.99      127.56      3.28 o
   1   4   9     1010.45     1113.24     16.27 o
   2   4   9      895.31      876.01     13.14 o
   3   4   9      110.45      111.20      3.32 o
   4   4   9       25.71       26.69      2.78 o
   5   4   9      122.26      120.00      3.47 o
   6   4   9        6.02        4.66      1.33 o
   7   4   9       18.48       22.05      2.19 o
   8   4   9       30.98       33.91      2.69 o
   9   4   9       97.28       88.59      4.18 o
  10   4   9        6.73        4.55      2.39 o
  11   4   9       82.49       93.69      5.55 o
  12   4   9       55.03       52.40      9.01 o
  13   4   9        0.04       -3.24      3.73 o
  14   4   9        0.35        2.46      5.73 o
  -9   5   9        0.04       -3.27      5.32 o
  -8   5   9       11.19        9.93      3.38 o
  -7   5   9       60.52       53.82      5.74 o
  -6   5   9        8.06        4.89      2.65 o
  -5   5   9       25.50       19.48      2.54 o
  -4   5   9      557.41      507.00     10.63 o
  -3   5   9        6.96        7.06      1.84 o
  -2   5   9      153.69      148.94      3.87 o
  -1   5   9      584.86      581.82      9.92 o
   0   5   9       50.69       53.84      3.17 o
   1   5   9      191.47      216.20      4.54 o
   2   5   9      484.17      454.97      7.75 o
   3   5   9      167.40      146.84      3.67 o
   4   5   9       97.25       96.01      3.67 o
   5   5   9     1172.38     1168.86     16.24 o
   6   5   9       53.47       48.64      2.34 o
   7   5   9        8.50        9.36      1.64 o
   8   5   9      114.60      108.25      4.65 o
   9   5   9        0.91        0.02      1.92 o
  10   5   9       48.74       44.23      3.54 o
  11   5   9        1.37       -1.33      2.01 o
  12   5   9       20.17       16.02      3.60 o
  13   5   9        0.00       -2.41      3.89 o
  14   5   9       13.90       22.92      7.78 o
  -9   6   9        1.06       -4.91      5.73 o
  -8   6   9        5.32        6.14      6.14 o
  -7   6   9       72.61       86.40      5.75 o
  -6   6   9        1.70       -0.78      2.53 o
  -5   6   9       47.88       38.07      3.70 o
  -4   6   9       87.65       81.13      3.88 o
  -3   6   9      245.25      234.84      6.33 o
  -2   6   9       15.29       14.76      2.13 o
  -1   6   9      351.47      322.53      6.54 o
   0   6   9       34.36       47.58      3.72 o
   1   6   9      424.04      404.76      6.52 o
   2   6   9      299.66      246.18      4.73 o
   3   6   9      200.02      180.23      4.25 o
   4   6   9      133.92      147.94      3.56 o
   5   6   9       56.54       64.61      3.29 o
   6   6   9        5.52        8.00      1.32 o
   7   6   9        0.18        3.42      1.64 o
   8   6   9        7.08        5.10      1.79 o
   9   6   9      484.01      476.33      9.51 o
  10   6   9       20.87       16.73      2.85 o
  11   6   9        0.16        1.39      2.53 o
  12   6   9       54.93       46.82      4.72 o
  13   6   9        1.81        2.64      3.90 o
  14   6   9       18.35        9.01      6.55 o
  -9   7   9        2.46        0.82      6.14 o
  -8   7   9        0.30        1.64      5.73 o
  -7   7   9        0.25       -0.52      2.91 o
  -6   7   9       10.18        8.27      4.23 o
  -5   7   9       79.81       72.03      7.04 o
  -4   7   9       11.98       14.38      3.37 o
  -3   7   9       61.05       70.93      3.61 o
  -2   7   9       26.86       21.69      2.02 o
  -1   7   9     1550.14     1489.84     23.02 o
   0   7   9        6.62        6.29      3.17 o
   1   7   9      115.44      117.34      5.49 o
   2   7   9      592.84      573.11      9.73 o
   3   7   9       76.95       53.27      3.27 o
   4   7   9        1.20        0.02      1.20 o
   5   7   9        0.19       -0.14      1.11 o
   6   7   9     1346.27     1344.81     21.14 o
   7   7   9      162.04      153.71      4.64 o
   8   7   9       46.65       45.21      2.82 o
   9   7   9       44.08       41.69      2.87 o
  10   7   9        5.01        4.69      2.35 o
  11   7   9       19.22       21.50      2.81 o
  12   7   9       19.67       14.02      3.70 o
  13   7   9        1.53        1.31      3.13 o
  14   7   9        0.46       -2.87      5.32 o
  -9   8   9        9.53       14.74      8.19 o
  -8   8   9        3.73        4.91      6.55 o
  -7   8   9       19.79        9.82      6.55 o
  -6   8   9       36.50       31.62      4.56 o
  -5   8   9       36.39       28.35      3.93 o
  -4   8   9        3.27        2.70      2.75 o
  -3   8   9       25.34       19.35      3.22 o
  -2   8   9       11.98       11.08      1.88 o
  -1   8   9      629.61      642.43     11.34 o
   0   8   9      430.21      397.65      7.87 o
   1   8   9        0.15       -0.39      2.24 o
   2   8   9      105.35       91.81      3.32 o
   3   8   9      407.94      419.60      7.16 o
   4   8   9       62.56       56.43      3.19 o
   5   8   9        3.35        1.28      1.53 o
   6   8   9        3.72        4.75      1.71 o
   7   8   9      450.97      432.28      8.84 o
   8   8   9       18.83       23.21      2.35 o
   9   8   9      221.16      210.32      5.85 o
  10   8   9      239.61      236.85      7.04 o
  11   8   9        5.75        4.59      2.35 o
  12   8   9      111.38      115.72      5.67 o
  13   8   9        3.68        7.89      3.31 o
  14   8   9        0.05       -3.54      3.54 o
  -8   9   9        0.43       -4.50      6.55 o
  -7   9   9        8.80        9.01      7.37 o
  -6   9   9        0.06       -5.32      5.32 o
  -5   9   9       55.85       55.47      4.88 o
  -4   9   9      102.65      118.91      6.46 o
  -3   9   9      298.45      292.20      9.45 o
  -2   9   9       33.97       46.58      3.21 o
  -1   9   9       41.03       48.59      3.15 o
   0   9   9        0.74        0.19      1.32 o
   1   9   9        3.50        4.85      2.11 o
   2   9   9      113.79      116.64      3.87 o
   3   9   9       84.83       74.77      2.82 o
   4   9   9      364.27      349.30      7.52 o
   5   9   9      162.37      161.99      4.74 o
   6   9   9       50.94       53.72      3.03 o
   7   9   9       31.53       29.46      2.79 o
   8   9   9      129.68      119.96      4.39 o
   9   9   9       10.47        6.53      2.33 o
  10   9   9       33.50       31.03      3.07 o
  11   9   9       17.99       17.82      2.87 o
  12   9   9        4.78        6.15      2.59 o
  13   9   9       43.31       46.17      3.95 o
  14   9   9        9.11       10.29      4.60 o
  -7  10   9        0.29       -0.82      6.55 o
  -6  10   9       21.66       26.20      7.78 o
  -5  10   9        9.98        0.41      5.73 o
  -4  10   9        3.61        5.98      3.22 o
  -3  10   9       77.52       73.35      5.02 o
  -2  10   9       31.80       29.65      3.04 o
  -1  10   9        3.41        0.89      1.50 o
   0  10   9       62.17       71.77      3.71 o
   1  10   9       93.73       83.20      3.37 o
   2  10   9        6.15        5.80      4.30 o
   3  10   9      311.92      328.27     14.65 o
   4  10   9        1.23       -1.65      1.80 o
   5  10   9        3.74        2.54      1.66 o
   6  10   9        0.80        1.23      1.80 o
   7  10   9       17.00       10.51      2.04 o
   8  10   9       41.80       34.78      2.87 o
   9  10   9        1.33       -1.68      2.07 o
  10  10   9       65.47       62.20      4.00 o
  11  10   9        1.94       -1.50      2.10 o
  12  10   9        3.51        3.09      2.49 o
  13  10   9       16.61       14.34      3.11 o
  14  10   9        2.00       -2.34      2.83 o
  -6  11   9        4.19        6.14      6.96 o
  -5  11   9       17.18       16.37      7.37 o
  -4  11   9       16.47       17.16      3.85 o
  -3  11   9        3.08        8.09      3.21 o
  -2  11   9       12.36       15.89      2.62 o
  -1  11   9        7.53       18.84      2.74 o
   0  11   9        0.04        0.26      1.84 o
   1  11   9        1.28        2.53      3.37 o
   2  11   9       55.43       55.01      3.43 o
   3  11   9       33.47       30.77      6.66 o
   4  11   9      149.85      145.80      5.52 o
   5  11   9       60.20       66.38      3.46 o
   6  11   9        0.91       -1.56      1.56 o
   7  11   9       51.34       51.63      3.53 o
   8  11   9       35.72       37.54      3.33 o
   9  11   9        3.45        2.60      2.35 o
  10  11   9        0.33       -2.08      2.08 o
  11  11   9       22.78       23.75      3.18 o
  12  11   9        9.05        7.09      3.49 o
  13  11   9        5.91        0.48      2.74 o
  14  11   9        3.05       -4.50      5.73 o
  -5  12   9        4.96       25.38      7.78 o
  -4  12   9       13.44       11.46      6.96 o
  -3  12   9        2.80        6.60      3.46 o
  -2  12   9       12.29       12.80      3.46 o
  -1  12   9        1.16       -0.34      3.32 o
   0  12   9       23.40       20.45      4.19 o
   1  12   9        1.25        0.98      3.42 o
   2  12   9      142.81      145.49      6.49 o
   3  12   9        4.22        1.50      3.66 o
   4  12   9       68.92       67.03      4.20 o
   5  12   9        0.54       -1.05      1.85 o
   6  12   9        0.39        2.07      1.86 o
   7  12   9       18.49       14.40      2.71 o
   8  12   9        7.58       12.27      2.69 o
   9  12   9        0.10       -2.36      2.36 o
  10  12   9       11.44        9.38      2.80 o
  11  12   9       29.17       35.41      3.77 o
  12  12   9        3.16        2.37      2.70 o
  13  12   9        0.71        1.65      3.71 o
  -3  13   9        0.20       -0.41      6.14 o
  -2  13   9       92.85      102.34     11.87 o
  -1  13   9        0.07       -3.44      3.44 o
   0  13   9        3.50        5.94      4.13 o
   1  13   9        0.06       -0.65      3.92 o
   2  13   9        6.20       -0.22      4.37 o
   3  13   9        1.08       -0.48      2.67 o
   4  13   9        3.08        7.11      2.92 o
   5  13   9      125.67      129.03      5.77 o
   6  13   9      136.22      128.56      9.26 o
   7  13   9        0.55        1.45      2.27 o
   8  13   9       36.86       47.49      4.31 o
   9  13   9       36.66       34.10      3.84 o
  10  13   9        0.62       -2.14      2.36 o
  11  13   9        4.19       -1.75      2.63 o
  12  13   9        4.96        0.06      2.82 o
  13  13   9        2.51        2.17      4.01 o
  -2  14   9        3.29        6.96      6.96 o
  -1  14   9        0.23        0.41      6.14 o
   0  14   9       52.17       53.57     13.51 o
   1  14   9        1.80        4.48      6.55 o
   2  14   9       73.22       89.75      8.08 o
   3  14   9       45.84       46.80     13.86 o
   4  14   9       13.49       20.81      6.56 o
   5  14   9       27.98       39.93      4.64 o
   6  14   9       22.96       28.47      5.46 o
   7  14   9       13.97        7.14      4.00 o
   8  14   9        7.40       11.20      2.94 o
   9  14   9        2.73        3.38      2.75 o
  10  14   9       29.71       30.46      3.81 o
  11  14   9        0.01       -1.06      2.80 o
  12  14   9        8.40        9.53      4.42 o
   0  15   9        0.01        1.48      4.91 o
   1  15   9        1.93        2.14      4.60 o
   2  15   9        9.14       15.34      5.09 o
   3  15   9        7.15        7.40      5.94 o
   4  15   9       40.97       66.24     12.04 o
   5  15   9       15.96       10.93      3.66 o
   6  15   9       54.44       74.46      5.90 o
   7  15   9        2.66        3.38      3.35 o
   8  15   9        9.00        0.06      3.43 o
   9  15   9        0.55       -3.24      3.24 o
  10  15   9        4.79        5.22      3.20 o
  11  15   9        4.21        1.64      3.93 o
   1  16   9        3.29       -0.82      6.14 o
   2  16   9        0.00        6.55      7.37 o
   3  16   9        1.22        0.54      4.68 o
   4  16   9        2.93        6.15      5.39 o
   5  16   9        1.47       -4.60      4.60 o
   6  16   9       15.73       15.27      4.31 o
   7  16   9       26.53       21.07      4.62 o
   8  16   9        5.02        9.92      4.00 o
   9  16   9        1.99       -4.01      4.01 o
  10  16   9       16.34        5.73      7.37 o
   3  17   9        1.71        2.87      7.37 o
   4  17   9        3.84        6.50     10.44 o
   5  17   9        1.17       -1.23      8.19 o
   6  17   9        3.37       13.10      9.42 o
   7  17   9       16.81       19.85      5.80 o
   8  17   9        0.00       -1.64      8.60 o
  -7 -14  10        4.25        7.37      5.73 o
  -5 -14  10        2.21        5.32      6.55 o
  -4 -14  10       20.26       30.70      8.19 o
  -3 -14  10        0.39       -0.88      7.57 o
  -2 -14  10       28.38       17.32      6.70 o
  -1 -14  10        0.02        1.64     24.15 o
  -9 -13  10        2.23       10.23      5.73 o
  -8 -13  10       10.08       11.80      3.53 o
  -7 -13  10        1.32        0.46      2.82 o
  -6 -13  10        3.68        8.93      3.22 o
  -5 -13  10       24.62       55.26      9.42 o
  -4 -13  10       56.09       66.32      9.42 o
  -3 -13  10        8.36       15.15      6.55 o
  -2 -13  10       75.19      114.90     23.95 o
  -1 -13  10        0.02      -22.92     22.92 o
   0 -13  10        1.80       -9.42     22.52 o
 -10 -12  10       52.45       56.90      7.78 o
  -9 -12  10        3.07        3.22      3.17 o
  -8 -12  10       83.36       93.00      6.39 o
  -7 -12  10        4.98        6.80      3.05 o
  -6 -12  10        1.45        1.83      2.58 o
  -5 -12  10        7.46        7.96      2.53 o
  -4 -12  10        5.11       -1.23      4.91 o
  -3 -12  10       10.86       11.87      6.14 o
  -2 -12  10        6.10        2.46      5.32 o
  -1 -12  10       11.29       10.41      5.57 o
   0 -12  10        0.00       -1.39      5.16 o
   1 -12  10        1.89      -17.19     21.29 o
 -10 -11  10        0.16        1.02      2.65 o
  -9 -11  10        1.91       -0.54      2.51 o
  -8 -11  10       26.42       23.82      7.25 o
  -7 -11  10       99.10      103.36      8.63 o
  -6 -11  10        9.46       12.74      3.05 o
  -5 -11  10       12.75       17.17      2.73 o
  -4 -11  10       35.43       50.63      4.31 o
  -3 -11  10       20.75       12.28      5.73 o
  -2 -11  10        4.10        5.44      7.37 o
  -1 -11  10        0.16       -1.07      4.47 o
   0 -11  10       29.30       33.41      6.98 o
   1 -11  10       29.76       33.58      7.37 o
 -11 -10  10        4.13        7.78      4.50 o
 -10 -10  10       16.92       17.17      3.42 o
  -9 -10  10      109.06      130.98     10.22 o
  -8 -10  10        1.02        0.39      2.39 o
  -7 -10  10       84.64       92.37      5.30 o
  -6 -10  10        8.59        4.59      2.58 o
  -5 -10  10       28.44       26.87      3.90 o
  -4 -10  10        5.61        2.77      1.93 o
  -3 -10  10       55.78       57.00      4.61 o
  -2 -10  10       52.51       65.02      6.19 o
  -1 -10  10       52.97       52.36      5.19 o
   0 -10  10       31.13       38.06      6.60 o
   1 -10  10        4.42        5.79      5.15 o
   2 -10  10       22.30       22.92      6.96 o
   3 -10  10        5.78       -1.64      5.32 o
   5 -10  10        0.47        1.23      5.32 o
   6 -10  10        1.30       -4.09      5.73 o
 -12  -9  10       10.78       18.42      5.32 o
 -11  -9  10        0.19       -2.34      2.34 o
 -10  -9  10        1.03       -1.44      2.19 o
  -9  -9  10        4.06        5.03      3.73 o
  -8  -9  10        1.88        8.26      2.63 o
  -7  -9  10       26.85       30.66      4.24 o
  -6  -9  10       31.18       29.50      3.31 o
  -5  -9  10       40.62       36.44      2.75 o
  -4  -9  10       28.27       34.14      2.60 o
  -3  -9  10      220.82      248.49      6.85 o
  -2  -9  10       53.60       51.21      4.14 o
  -1  -9  10        0.02       -0.55      2.54 o
   0  -9  10      128.85      118.81     10.64 o
   1  -9  10      102.56      124.04      9.88 o
   2  -9  10        0.01        0.41      4.50 o
   3  -9  10      184.76      192.40     14.33 o
   4  -9  10       20.10       18.54      4.60 o
   5  -9  10       24.28       23.74      6.96 o
   6  -9  10        4.39        1.64      5.73 o
   7  -9  10        1.69        4.50      6.14 o
 -12  -8  10        1.34        1.23      3.68 o
 -11  -8  10       16.86       19.26      3.16 o
 -10  -8  10        0.55        0.69      2.19 o
  -9  -8  10       59.58       55.87      5.16 o
  -8  -8  10      112.73      100.72      5.24 o
  -7  -8  10        0.01       -0.19      2.10 o
  -6  -8  10        1.61       -0.94      1.87 o
  -5  -8  10      210.13      216.38      8.63 o
  -4  -8  10        1.40       -1.37      1.47 o
  -3  -8  10      455.97      478.29     10.32 o
  -2  -8  10      159.10      170.65      4.88 o
  -1  -8  10      158.90      168.21      5.19 o
   0  -8  10       10.24        2.31      4.33 o
   1  -8  10       56.79       56.08      7.27 o
   2  -8  10        6.46        2.34      2.99 o
   3  -8  10        0.07        1.07      3.03 o
   4  -8  10        7.94        3.68      3.68 o
   5  -8  10        5.75        3.58      3.90 o
   6  -8  10        0.45       -0.41      4.91 o
   7  -8  10       16.67        7.37      6.55 o
   8  -8  10        3.80       -5.73      5.73 o
 -12  -7  10        0.80        0.40      2.33 o
 -11  -7  10        7.46       10.11      2.68 o
 -10  -7  10        9.98        5.09      2.38 o
  -9  -7  10        0.54       -2.57      2.57 o
  -8  -7  10        9.29        8.05      2.33 o
  -7  -7  10        5.36        3.57      1.94 o
  -6  -7  10        3.31        4.54      2.07 o
  -5  -7  10      448.21      464.43     10.08 o
  -4  -7  10        4.85        6.28      2.39 o
  -3  -7  10       88.40      100.93      4.12 o
  -2  -7  10      198.78      199.73      5.19 o
  -1  -7  10        0.03        0.77      1.33 o
   0  -7  10      151.06      153.77      4.79 o
   1  -7  10      353.34      365.17     16.18 o
   2  -7  10      126.60      118.77      6.76 o
   3  -7  10        2.14        2.85      2.99 o
   4  -7  10      157.44      169.67      9.21 o
   5  -7  10       10.61        6.60      4.30 o
   6  -7  10        0.05        0.20      3.47 o
   7  -7  10        2.27       -3.27      4.91 o
   8  -7  10        0.79       -5.32      5.32 o
 -12  -6  10        7.97        8.24      2.69 o
 -11  -6  10        0.13       -0.02      3.47 o
 -10  -6  10       20.38       17.08      2.72 o
  -9  -6  10        0.41        0.93      2.92 o
  -8  -6  10       64.44       73.26      5.44 o
  -7  -6  10       15.16       23.45      2.48 o
  -6  -6  10     1030.43     1003.92     20.62 o
  -5  -6  10      150.67      158.17      5.16 o
  -4  -6  10      939.29      934.36     16.88 o
  -3  -6  10       11.20       10.61      2.01 o
  -2  -6  10       10.70       11.13      1.78 o
  -1  -6  10      167.38      146.66      4.13 o
   0  -6  10        9.72        4.15      1.98 o
   1  -6  10      301.56      293.60      7.04 o
   2  -6  10      304.99      299.73      8.35 o
   3  -6  10        0.02        3.60      2.74 o
   4  -6  10        4.20        1.05      3.68 o
   5  -6  10        1.61        0.61      3.18 o
   6  -6  10      133.46      147.64      8.68 o
   7  -6  10        0.98       -0.20      3.47 o
   8  -6  10        0.43        7.78      6.14 o
   9  -6  10        7.45        7.78      6.96 o
 -13  -5  10       14.74       16.37      3.68 o
 -12  -5  10        8.20        6.39      2.72 o
 -11  -5  10       10.99       10.59      6.35 o
 -10  -5  10        8.52        4.46      2.12 o
  -9  -5  10       52.58       57.45      6.20 o
  -8  -5  10        6.82        5.87      1.76 o
  -7  -5  10       13.31       10.72      1.98 o
  -6  -5  10       41.76       44.66      2.90 o
  -5  -5  10       49.28       64.54      3.28 o
  -4  -5  10      515.48      464.69     16.42 o
  -3  -5  10     1580.45     1501.06     31.47 o
  -2  -5  10      219.55      202.09      4.94 o
  -1  -5  10        9.83        6.49      1.36 o
   0  -5  10      638.17      660.50     13.64 o
   1  -5  10       47.30       52.16      4.93 o
   2  -5  10      720.22      695.11     12.98 o
   3  -5  10      184.74      180.72      6.36 o
   4  -5  10        0.10       -2.61      2.61 o
   5  -5  10      451.84      453.86     16.99 o
   6  -5  10       15.02       10.69      3.61 o
   7  -5  10       10.45        9.37      3.90 o
   8  -5  10       37.76       41.35      8.60 o
   9  -5  10       32.98       28.66      8.19 o
  10  -5  10        3.18       -3.68      6.14 o
 -12  -4  10        2.19        8.19      5.32 o
 -11  -4  10        2.51       -3.68      3.68 o
 -10  -4  10       97.75       87.80      9.42 o
  -9  -4  10        5.92        5.59      3.03 o
  -8  -4  10        0.01       -1.46      2.02 o
  -7  -4  10      383.20      352.85     10.24 o
  -6  -4  10     1229.05     1220.02     31.26 o
  -5  -4  10      109.25      116.16      6.37 o
  -4  -4  10      360.32      336.09     11.29 o
  -3  -4  10        8.37        6.08      1.52 o
  -2  -4  10      156.47      157.01      4.04 o
  -1  -4  10     4157.99     4127.21     62.40 o
   0  -4  10      143.91      155.25      3.78 o
   1  -4  10       27.82       27.40      1.86 o
   2  -4  10       22.61       20.00      1.77 o
   3  -4  10       55.62       59.40      2.96 o
   4  -4  10      990.50     1028.31     21.89 o
   5  -4  10      203.73      201.76     16.58 o
   6  -4  10       71.17       61.65     10.23 o
   7  -4  10       10.69       15.12      4.05 o
   8  -4  10        0.68       -1.17      3.48 o
   9  -4  10       46.08       50.35      9.42 o
  10  -4  10       13.02       21.29      8.19 o
 -12  -3  10        0.26       -1.23      4.50 o
 -11  -3  10       10.55       13.06      6.55 o
 -10  -3  10       78.09       77.59      6.37 o
  -9  -3  10       18.23       14.99      3.73 o
  -8  -3  10       19.99       19.46      3.76 o
  -7  -3  10        7.22        3.75      2.85 o
  -6  -3  10      230.36      196.94      8.25 o
  -5  -3  10      277.47      245.60      9.40 o
  -4  -3  10        4.35        3.79      2.16 o
  -3  -3  10      544.32      509.08     12.35 o
  -2  -3  10      641.22      681.61     14.78 o
  -1  -3  10      522.33      565.37     11.09 o
   0  -3  10      501.62      530.76      7.82 o
   1  -3  10       17.79       20.53      1.76 o
   2  -3  10       48.71       46.80      3.62 o
   3  -3  10      857.71      822.15     14.17 o
   4  -3  10      101.63       99.40      3.77 o
   5  -3  10      107.81      122.94      5.30 o
   6  -3  10       88.25       82.89      6.55 o
   7  -3  10      260.43      281.66     11.58 o
   8  -3  10       25.52       39.98      7.16 o
   9  -3  10        4.13        9.63      4.02 o
  10  -3  10       71.96       83.92     11.46 o
  11  -3  10        3.46        2.94      4.77 o
 -12  -2  10       21.72       20.88      6.55 o
 -11  -2  10       25.20       33.97      9.82 o
 -10  -2  10        2.65        2.88      3.24 o
  -9  -2  10      208.69      196.50      9.26 o
  -8  -2  10        6.75       10.51      4.50 o
  -7  -2  10        4.60        4.78      2.74 o
  -6  -2  10       26.99       30.05      5.32 o
  -5  -2  10       76.91       71.79      4.92 o
  -4  -2  10       60.11       54.28      3.46 o
  -3  -2  10      273.61      269.00      7.71 o
  -2  -2  10      155.49      158.14      5.51 o
  -1  -2  10      120.68      166.83      5.56 o
   0  -2  10      779.48      755.86     11.53 o
   1  -2  10       96.26      113.79      3.99 o
   2  -2  10      222.26      226.05      4.68 o
   3  -2  10      112.05      106.88      2.90 o
   4  -2  10       91.00       79.67      5.42 o
   5  -2  10      712.00      650.39     12.66 o
   6  -2  10        5.86        5.85      2.92 o
   7  -2  10      193.60      194.62      9.26 o
   8  -2  10        0.57        2.05      3.47 o
   9  -2  10       22.11       16.37      3.59 o
  10  -2  10       49.79       54.33      5.17 o
  11  -2  10       13.25       14.12      4.92 o
 -11  -1  10       11.38       15.15      5.73 o
 -10  -1  10       41.59       42.13      5.30 o
  -9  -1  10       24.03       21.91      7.16 o
  -8  -1  10       29.84       39.99      6.55 o
  -7  -1  10        0.04       -1.44      2.45 o
  -6  -1  10      544.57      475.19     12.29 o
  -5  -1  10      148.04      141.18      5.59 o
  -4  -1  10       77.22       75.28      3.93 o
  -3  -1  10      119.68      122.76      4.88 o
  -2  -1  10      733.82      733.36     16.13 o
  -1  -1  10      106.48       99.60      4.21 o
   0  -1  10      216.18      251.29      5.47 o
   1  -1  10     1428.44     1447.14     23.10 o
   2  -1  10        1.34        3.30      1.02 o
   3  -1  10      431.59      380.56      7.55 o
   4  -1  10      747.94      738.22     12.05 o
   5  -1  10      802.81      763.33     12.91 o
   6  -1  10      262.75      264.26      6.12 o
   7  -1  10      156.03      148.76      5.24 o
   8  -1  10      186.88      194.54     11.89 o
   9  -1  10        0.63        0.65      2.76 o
  10  -1  10       46.43       48.41      4.95 o
  11  -1  10        3.02        0.20      4.05 o
  12  -1  10        2.24        0.20      5.53 o
 -10   0  10       14.25       16.89      4.42 o
  -9   0  10       40.52       45.69      4.08 o
  -8   0  10       94.36       93.36      5.11 o
  -7   0  10      123.65      126.02      6.06 o
  -6   0  10      366.77      338.57      9.60 o
  -5   0  10       90.08       87.97     10.31 o
  -4   0  10       89.84       87.40      4.25 o
  -3   0  10      312.33      320.76      6.91 o
  -2   0  10       23.71       17.67      1.47 o
  -1   0  10     1457.21     1610.45     26.17 o
   0   0  10      387.10      387.75      7.81 o
   1   0  10       14.29        6.23      1.42 o
   2   0  10      586.48      632.04     11.15 o
   3   0  10       35.85       26.27      2.96 o
   4   0  10        0.40        0.81      1.46 o
   5   0  10      110.95      117.56      3.72 o
   6   0  10       50.83       55.17      3.24 o
   7   0  10       37.04       35.25      2.50 o
   8   0  10      966.66      921.52     23.25 o
   9   0  10       10.77       17.19      3.36 o
  10   0  10       23.44       22.97      3.84 o
  11   0  10        3.03        2.35      3.13 o
  12   0  10       16.55       13.34      5.19 o
  -9   1  10       35.90       35.07      4.90 o
  -8   1  10       27.52       18.35      3.15 o
  -7   1  10        8.24        3.38      2.25 o
  -6   1  10       10.02        7.51      2.77 o
  -5   1  10      165.21      150.22     10.71 o
  -4   1  10      344.07      346.31      8.45 o
  -3   1  10       56.61       58.52      2.74 o
  -2   1  10      224.61      261.74      6.04 o
  -1   1  10        0.07       -0.84      1.64 o
   0   1  10      653.16      673.74     12.24 o
   1   1  10     1426.58     1436.06     23.02 o
   2   1  10     2562.51     2571.66     39.64 o
   3   1  10      564.12      561.74     11.76 o
   4   1  10     1241.09     1228.87     18.33 o
   5   1  10       14.07       11.41      1.59 o
   6   1  10      650.71      640.71     13.53 o
   7   1  10      145.37      170.23      4.93 o
   8   1  10      168.41      167.69      6.25 o
   9   1  10       39.93       29.83      3.67 o
  10   1  10        0.01       -2.60      3.54 o
  11   1  10        4.66        5.55      4.19 o
  12   1  10        8.85        7.96      7.37 o
  -9   2  10        0.00        1.23      5.32 o
  -8   2  10      131.79      136.64      7.63 o
  -7   2  10        4.77        4.40      2.58 o
  -6   2  10       24.89       22.95      2.95 o
  -5   2  10      144.23      140.66      4.68 o
  -4   2  10       25.66       27.24      2.24 o
  -3   2  10      544.18      568.17     11.11 o
  -2   2  10      558.91      533.41     10.49 o
  -1   2  10      106.38      113.83      4.76 o
   0   2  10        3.44        4.96      1.23 o
   1   2  10        6.47       11.55      1.45 o
   2   2  10       10.50        6.43      1.50 o
   3   2  10      215.12      225.02      5.35 o
   4   2  10      549.17      535.53     10.15 o
   5   2  10       26.62       20.86      1.95 o
   6   2  10       27.50       21.12      2.48 o
   7   2  10      105.77      100.55      3.78 o
   8   2  10     1228.78     1182.03     21.89 o
   9   2  10       15.28       11.63      2.20 o
  10   2  10        8.40        3.62      2.87 o
  11   2  10       36.08       32.93      7.98 o
  12   2  10        4.69        3.63      9.82 o
  13   2  10        1.68       -2.97      4.52 o
  -8   3  10        3.65        1.64      4.91 o
  -7   3  10       42.62       40.93      4.72 o
  -6   3  10      308.86      320.13     10.76 o
  -5   3  10       78.34       69.11      3.58 o
  -4   3  10       40.32       45.06      2.74 o
  -3   3  10       13.40       11.07      2.18 o
  -2   3  10      875.29      854.47     15.57 o
  -1   3  10       65.15       75.89      3.70 o
   0   3  10      240.97      220.17      4.73 o
   1   3  10       40.75       45.71      2.65 o
   2   3  10      252.40      204.78      6.30 o
   3   3  10     1562.53     1737.44     24.78 o
   4   3  10      171.62      168.12      4.73 o
   5   3  10      124.64      116.03      4.89 o
   6   3  10        5.42        3.80      1.62 o
   7   3  10       28.24       27.30      2.56 o
   8   3  10       20.79       14.77      2.72 o
   9   3  10       77.82       82.20      4.16 o
  10   3  10        0.01       -0.92      1.80 o
  11   3  10       15.84       13.15      6.14 o
  12   3  10        7.79        5.98      4.42 o
  13   3  10        6.94        4.91      6.55 o
  -8   4  10       28.66       29.06      6.96 o
  -7   4  10       17.25       22.11      6.14 o
  -6   4  10       18.39       20.75      3.73 o
  -5   4  10       17.03       14.67      3.14 o
  -4   4  10        4.42        4.53      1.78 o
  -3   4  10      184.17      181.19      5.73 o
  -2   4  10       49.91       52.08      3.55 o
  -1   4  10       35.75       34.65      1.76 o
   0   4  10      365.59      337.93      7.01 o
   1   4  10       16.90       18.29      2.31 o
   2   4  10      676.67      694.06     11.06 o
   3   4  10      407.54      402.14      7.32 o
   4   4  10      505.43      538.11      9.15 o
   5   4  10       13.87       14.09      1.61 o
   6   4  10      447.55      441.81      8.50 o
   7   4  10      145.30      129.57      4.63 o
   8   4  10        0.24       -1.78      1.78 o
   9   4  10      631.28      592.80     19.89 o
  10   4  10        7.39        7.06      2.63 o
  11   4  10        0.00       -2.22      2.22 o
  12   4  10        0.39       -0.82      5.32 o
  13   4  10       21.56       26.89      5.64 o
  14   4  10        0.44        0.41      5.73 o
  -7   5  10       29.63       26.74      9.01 o
  -6   5  10      107.15      105.06      5.40 o
  -5   5  10        0.13       -0.79      2.04 o
  -4   5  10       20.73       18.13      2.35 o
  -3   5  10      259.95      287.94      7.11 o
  -2   5  10       75.33       74.98      4.25 o
  -1   5  10       60.59       58.32      2.57 o
   0   5  10      125.35      152.73      3.96 o
   1   5  10      539.30      489.22      8.32 o
   2   5  10        6.75        6.52      2.04 o
   3   5  10     2826.41     2852.98     39.92 o
   4   5  10        0.11        0.56      1.25 o
   5   5  10        1.62        0.43      1.31 o
   6   5  10      222.75      223.50      5.38 o
   7   5  10       66.63       52.97      3.13 o
   8   5  10       78.74       62.60      3.77 o
   9   5  10       46.91       52.38      3.78 o
  10   5  10        1.44        1.53      2.20 o
  11   5  10        4.49        0.86      2.27 o
  12   5  10        7.26        4.09      4.05 o
  13   5  10       11.86       14.12      4.92 o
  14   5  10        1.46        8.60      6.55 o
  -8   6  10        0.30       -4.91      4.91 o
  -7   6  10        2.95        1.60      5.32 o
  -6   6  10       70.29       70.61      5.93 o
  -5   6  10       88.65       85.23      4.86 o
  -4   6  10       33.13       34.22      2.87 o
  -3   6  10      231.29      243.48      6.59 o
  -2   6  10      200.57      180.72      5.37 o
  -1   6  10       46.59       48.82      2.47 o
   0   6  10     1003.03      958.19     16.66 o
   1   6  10      346.39      346.97     10.66 o
   2   6  10       20.87       24.19      2.70 o
   3   6  10       10.20        6.42      1.39 o
   4   6  10      235.74      216.73      4.52 o
   5   6  10       59.57       55.45      2.52 o
   6   6  10       48.22       58.02      2.57 o
   7   6  10     1576.87     1470.40     22.94 o
   8   6  10       32.40       23.40      2.81 o
   9   6  10      121.69      140.01      5.62 o
  10   6  10       30.67       21.97      2.95 o
  11   6  10      105.45       93.67      9.76 o
  12   6  10        1.19        2.46      2.99 o
  13   6  10       41.23       46.05      6.37 o
  14   6  10        4.10       13.92      7.37 o
  -8   7  10       21.91        7.37      6.55 o
  -7   7  10        1.63        5.32      5.73 o
  -6   7  10       41.17       40.12      5.35 o
  -5   7  10      101.01      109.10      7.38 o
  -4   7  10       11.25       11.22      3.34 o
  -3   7  10      217.61      200.70      5.96 o
  -2   7  10        8.11        5.58      1.87 o
  -1   7  10       22.65       24.74      2.31 o
   0   7  10      184.59      181.57      4.68 o
   1   7  10      192.05      181.19      4.73 o
   2   7  10       93.51       85.80      2.79 o
   3   7  10       30.77       31.92      3.34 o
   4   7  10      316.60      330.20      6.02 o
   5   7  10      459.11      400.76      7.04 o
   6   7  10       11.36       10.62      1.92 o
   7   7  10      385.70      342.89      7.51 o
   8   7  10        2.44        1.31      1.79 o
   9   7  10        0.88        3.37      1.88 o
  10   7  10       86.56       83.81      4.79 o
  11   7  10        8.69       11.66      4.39 o
  12   7  10        4.18       -1.02      2.91 o
  13   7  10       55.96       58.30      5.49 o
  14   7  10        0.61        4.09      6.55 o
  -8   8  10        4.95        9.42      6.96 o
  -7   8  10        0.84        4.09      6.14 o
  -6   8  10       14.48       12.95      3.62 o
  -5   8  10       25.33       22.20      3.70 o
  -4   8  10        9.52       11.86      3.90 o
  -3   8  10       38.72       43.46      3.67 o
  -2   8  10      321.55      314.70      7.82 o
  -1   8  10       53.75       60.97      2.99 o
   0   8  10       65.98       72.28      3.13 o
   1   8  10       15.70       24.47      4.94 o
   2   8  10       31.39       33.94      2.17 o
   3   8  10        1.93        0.59      2.53 o
   4   8  10      459.10      430.65      7.47 o
   5   8  10        3.67        0.52      1.83 o
   6   8  10       24.29       20.97      2.36 o
   7   8  10      234.09      216.38      5.78 o
   8   8  10       75.05       66.57      3.47 o
   9   8  10       41.76       41.72      3.00 o
  10   8  10       29.65       31.62      3.19 o
  11   8  10       29.17       27.02      4.02 o
  12   8  10        6.63        4.54      3.36 o
  13   8  10       10.83       11.74      3.78 o
  14   8  10       10.33       13.92      6.14 o
  -8   9  10        3.48       -3.68      6.55 o
  -7   9  10        1.91        0.82      6.55 o
  -6   9  10        1.87       -1.64      5.73 o
  -5   9  10       39.30       39.96      4.57 o
  -4   9  10        0.00       -0.76      3.46 o
  -3   9  10       36.57       27.17      4.63 o
  -2   9  10        8.53        7.52      3.12 o
  -1   9  10        2.58        0.79      1.77 o
   0   9  10       17.31       17.25      2.26 o
   1   9  10       92.51       89.30      3.71 o
   2   9  10        0.14       -2.36      2.58 o
   3   9  10        0.10       -1.61      1.61 o
   4   9  10       41.28       48.28      3.17 o
   5   9  10       38.01       29.01      2.68 o
   6   9  10       30.31       27.85      2.49 o
   7   9  10       10.86       14.25      2.12 o
   8   9  10       65.57       59.78      3.47 o
   9   9  10       13.57       10.67      2.62 o
  10   9  10      119.66      113.95      6.97 o
  11   9  10       62.36       68.77      4.28 o
  12   9  10       22.34       23.61      3.20 o
  13   9  10        7.10        6.24      3.59 o
  14   9  10        3.25        1.78      4.19 o
  -7  10  10        1.29       -4.09      6.55 o
  -6  10  10        0.74       -6.14      6.14 o
  -5  10  10        0.17       -3.68      5.32 o
  -4  10  10       16.80       22.17      4.00 o
  -3  10  10       81.01       85.66      6.80 o
  -2  10  10        6.58        3.27      3.47 o
  -1  10  10       46.54       60.34      4.89 o
   0  10  10        6.80        6.00      2.07 o
   1  10  10        5.81        2.22      3.55 o
   2  10  10        1.71       -1.90      4.39 o
   3  10  10       43.74       47.48      3.33 o
   4  10  10       51.72       51.73      3.41 o
   5  10  10       34.31       25.50      2.42 o
   6  10  10       26.29       30.08      2.67 o
   7  10  10        0.00        1.94      1.72 o
   8  10  10       17.19       19.43      2.50 o
   9  10  10       15.50       15.69      3.76 o
  10  10  10        0.64       -0.34      2.21 o
  11  10  10        5.11        4.09      2.40 o
  12  10  10       36.97       39.42      3.77 o
  13  10  10        2.16       -0.62      2.59 o
  14  10  10        3.36       -0.82      6.14 o
  -6  11  10        0.57       -6.14      6.14 o
  -5  11  10        1.56        0.00      5.73 o
  -4  11  10        5.98        6.14      6.14 o
  -3  11  10       96.86       90.97      7.38 o
  -2  11  10        4.92        3.11      3.61 o
  -1  11  10        1.06       -0.15      5.32 o
   0  11  10       32.86       32.59      5.50 o
   1  11  10       10.23        6.99      6.09 o
   2  11  10        0.46       -3.49      3.49 o
   3  11  10      140.74      154.08      6.20 o
   4  11  10        0.10       -2.61      3.28 o
   5  11  10       11.63       18.65      2.70 o
   6  11  10        0.00       -1.04      1.79 o
   7  11  10       51.41       44.96      3.24 o
   8  11  10       33.68       36.27      3.35 o
   9  11  10        7.29       10.48      2.66 o
  10  11  10        2.30        4.46      2.42 o
  11  11  10       30.61       32.83      4.43 o
  12  11  10       29.01       35.45      3.67 o
  13  11  10        1.39       -0.80      2.64 o
  -4  12  10        9.06       11.46      6.55 o
  -3  12  10        3.03        4.80      4.71 o
  -2  12  10        0.26       -1.74      3.61 o
  -1  12  10       29.57       33.16      7.37 o
   0  12  10       46.31       53.46      8.05 o
   1  12  10        6.16        2.96      2.72 o
   2  12  10        0.76        2.42      2.62 o
   3  12  10        2.92        2.22      4.42 o
   4  12  10        2.13       -0.16      3.50 o
   5  12  10        2.61        1.43      2.24 o
   6  12  10        3.09        0.61      2.21 o
   7  12  10        3.50        1.40      2.31 o
   8  12  10        0.14       -2.05      2.05 o
   9  12  10       13.66       10.20      2.83 o
  10  12  10        4.37        2.48      2.66 o
  11  12  10        6.47        7.47      2.84 o
  12  12  10        1.92        1.58      2.73 o
  13  12  10        2.43        6.54      4.13 o
  -3  13  10        3.24        4.50      6.55 o
  -2  13  10       50.64       65.91      9.82 o
  -1  13  10        1.03        8.19      6.14 o
   0  13  10       38.83       52.99      9.82 o
   1  13  10       52.54       63.49      6.37 o
   2  13  10       16.25       14.04      3.21 o
   3  13  10      149.60      160.20      7.13 o
   4  13  10       69.34       73.02      4.46 o
   5  13  10       53.50       46.01      4.31 o
   6  13  10       44.07       63.03      5.12 o
   7  13  10        0.20       -2.63      2.63 o
   8  13  10        0.58       -0.26      2.42 o
   9  13  10        0.56       -2.38      2.38 o
  10  13  10       56.14       59.22      4.53 o
  11  13  10        4.83        3.09      3.49 o
  12  13  10        2.41        2.01      3.42 o
  -1  14  10        1.19        6.14      6.55 o
   0  14  10        8.32       12.69      6.96 o
   1  14  10        1.79        1.63      4.11 o
   2  14  10       12.36       12.12      4.88 o
   3  14  10        0.33        7.15      4.54 o
   4  14  10       28.45       26.79      4.02 o
   5  14  10        0.51        0.74      2.85 o
   6  14  10       24.68       24.04      5.28 o
   7  14  10        0.30        0.68      4.02 o
   8  14  10        5.25       -0.70      2.98 o
   9  14  10        0.19       -2.65      2.65 o
  10  14  10       15.79       21.70      3.84 o
  11  14  10        3.36       -1.44      2.71 o
  12  14  10        2.39        2.32      3.78 o
   1  15  10        0.68       -0.82      4.34 o
   2  15  10       23.13       35.26      6.05 o
   3  15  10        6.59        5.86      4.94 o
   4  15  10       46.28       62.89      7.02 o
   5  15  10        9.11       11.83      3.76 o
   6  15  10       10.21        6.57      3.52 o
   7  15  10        0.03       -2.12      3.22 o
   8  15  10       34.26       39.79      5.23 o
   9  15  10        0.98       -0.87      3.31 o
  10  15  10        0.72       -3.78      3.78 o
  11  15  10        1.46        1.99      4.13 o
   2  16  10        0.16        4.09      7.37 o
   3  16  10        0.09       -0.99      4.56 o
   4  16  10        1.03        1.15     10.03 o
   5  16  10        1.74       -2.68      7.78 o
   6  16  10        2.46       -0.87      3.61 o
   7  16  10        7.74        3.66      3.79 o
   8  16  10       46.79       56.99     12.49 o
   9  16  10        9.63        9.42      8.60 o
   4  17  10        2.87       11.87      8.60 o
   5  17  10        6.51        6.14      8.60 o
   6  17  10        2.04        6.14      9.01 o
   7  17  10        6.48        1.23      8.19 o
  -3 -14  11        8.83        9.01      6.55 o
  -8 -13  11        0.78       -1.50      3.05 o
  -7 -13  11        5.61        2.89      3.02 o
  -6 -13  11        3.21       10.64      5.73 o
  -4 -13  11       12.89       14.33      6.96 o
  -3 -13  11        0.40        2.46      5.73 o
  -2 -13  11        5.68        7.78      6.14 o
  -1 -13  11        2.40       -0.82     22.11 o
   0 -13  11       24.90        6.14     25.38 o
  -9 -12  11        5.73        7.01      3.22 o
  -8 -12  11       10.69        3.63      3.05 o
  -7 -12  11        4.02       -0.81      2.67 o
  -6 -12  11       57.69       59.66      4.93 o
  -5 -12  11       14.21       16.51      5.94 o
  -4 -12  11       74.04       94.97     10.23 o
  -3 -12  11       40.40       54.85      8.60 o
  -2 -12  11        5.53        1.19      5.12 o
  -1 -12  11        0.72       -2.87     20.06 o
   0 -12  11        4.71      -16.37     22.52 o
   1 -12  11        0.00      -17.60     21.29 o
 -10 -11  11        6.36        9.01      4.91 o
  -9 -11  11       17.82       26.21      3.90 o
  -8 -11  11        0.37       -1.78      2.49 o
  -7 -11  11        0.04       -0.33      2.58 o
  -6 -11  11       21.48       24.65      3.60 o
  -5 -11  11       26.29       32.46      4.48 o
  -4 -11  11       53.25       53.55      4.30 o
  -3 -11  11       50.88       58.95      8.19 o
  -2 -11  11       75.33       78.05      9.39 o
  -1 -11  11        1.41        0.79      6.35 o
   0 -11  11       41.25       46.57     13.10 o
 -10 -10  11       11.60        9.70      3.19 o
  -9 -10  11       32.22       35.83      4.97 o
  -8 -10  11        9.54       14.20      3.44 o
  -7 -10  11       65.56       71.42      4.93 o
  -6 -10  11       91.10       95.06      5.62 o
  -5 -10  11      146.98      155.48      7.63 o
  -4 -10  11        0.25        1.29      3.68 o
  -3 -10  11        0.16       -0.15      1.91 o
  -2 -10  11       25.98       31.55      5.53 o
  -1 -10  11       84.89       90.04     17.60 o
   0 -10  11       38.74       35.80      6.65 o
   1 -10  11        0.23       -4.50      5.32 o
   2 -10  11        2.93       -0.82      5.73 o
 -11  -9  11        3.60        5.32      4.09 o
 -10  -9  11        3.24        1.02      2.53 o
  -9  -9  11        3.93        4.04      3.97 o
  -8  -9  11        1.41        3.06      2.75 o
  -7  -9  11        1.72        0.68      2.86 o
  -6  -9  11       32.16       38.65      3.61 o
  -5  -9  11       29.11       36.79      3.53 o
  -4  -9  11        0.32       -2.15      2.15 o
  -3  -9  11      287.23      281.50      6.87 o
  -2  -9  11       10.95       13.49      2.50 o
  -1  -9  11        9.15        9.03      4.59 o
   0  -9  11       33.07       27.87      8.19 o
   1  -9  11      121.83      143.88     11.12 o
   2  -9  11        3.22       -0.92      5.12 o
   3  -9  11        0.48        1.64      5.32 o
   6  -9  11       11.64       13.92      6.96 o
   7  -9  11        1.34        1.64      6.14 o
 -11  -8  11        5.64        4.18      2.66 o
 -10  -8  11       33.39       35.84      3.85 o
  -9  -8  11       17.81       17.97      2.97 o
  -8  -8  11       26.83       35.77      5.05 o
  -7  -8  11      301.43      312.33      9.39 o
  -6  -8  11        5.37        5.73      2.11 o
  -5  -8  11       49.99       36.91      3.43 o
  -4  -8  11      140.68      142.61      6.62 o
  -3  -8  11      224.45      227.14      8.10 o
  -2  -8  11        8.15       11.35      2.03 o
  -1  -8  11        5.19        6.80      2.02 o
   0  -8  11       31.64       36.57      6.98 o
   1  -8  11      111.67      111.87     14.94 o
   2  -8  11        5.05        7.91      5.13 o
   3  -8  11       84.27      106.84     10.64 o
   4  -8  11        0.84        0.41      3.47 o
   5  -8  11       29.81       41.35      7.78 o
   6  -8  11        0.03       -4.91      4.91 o
   7  -8  11        0.51        1.23      6.14 o
 -12  -7  11        1.24        0.82      3.68 o
 -11  -7  11        2.01        6.14      2.46 o
 -10  -7  11        2.34        0.31      2.27 o
  -9  -7  11        2.83        2.71      2.83 o
  -8  -7  11        4.17       -1.82      1.82 o
  -7  -7  11      174.84      174.25      5.79 o
  -6  -7  11        2.77        3.43      1.90 o
  -5  -7  11      504.51      474.60     20.68 o
  -4  -7  11      143.34      130.65      5.53 o
  -3  -7  11       13.55       15.62      1.99 o
  -2  -7  11       26.29       21.67      2.17 o
  -1  -7  11      591.32      594.00     13.75 o
   0  -7  11      735.70      657.04     22.56 o
   1  -7  11        6.50        6.61      4.18 o
   2  -7  11      609.36      574.34     33.36 o
   3  -7  11       73.55       67.37      5.49 o
   4  -7  11        4.14       -1.43      3.18 o
   5  -7  11        0.19        4.50      3.73 o
   6  -7  11       14.16       10.23      6.14 o
   7  -7  11       54.37       62.63      9.82 o
   8  -7  11       18.62       14.74      6.96 o
 -12  -6  11        4.06        8.13      2.79 o
 -11  -6  11        4.83        6.12      2.65 o
 -10  -6  11       69.14       77.31      5.14 o
  -9  -6  11       14.33       18.97      2.72 o
  -8  -6  11       17.18       13.63      2.30 o
  -7  -6  11       14.08       15.48      2.32 o
  -6  -6  11      640.57      585.40     17.95 o
  -5  -6  11      300.58      288.54     14.68 o
  -4  -6  11      200.86      208.27      8.71 o
  -3  -6  11       44.27       36.45      2.45 o
  -2  -6  11      550.95      537.24      9.95 o
  -1  -6  11      315.34      331.86      7.58 o
   0  -6  11      123.66      110.03      4.15 o
   1  -6  11      620.06      627.77     13.67 o
   2  -6  11      140.88      129.91      7.56 o
   3  -6  11       24.28       24.83      4.13 o
   4  -6  11       64.66       54.45      5.35 o
   5  -6  11        1.73        1.76      3.32 o
   6  -6  11        0.17       -2.74      2.74 o
   7  -6  11       15.36       32.75      7.78 o
   8  -6  11        9.76        4.50      6.14 o
   9  -6  11        0.04        5.73      6.96 o
 -12  -5  11        8.70        6.14      2.72 o
 -11  -5  11        0.00       -2.04      2.04 o
 -10  -5  11        5.16        4.53      2.46 o
  -9  -5  11       42.93       38.23      3.23 o
  -8  -5  11       99.08       83.69      4.27 o
  -7  -5  11       18.97       17.60      2.63 o
  -6  -5  11        6.50        2.36      1.98 o
  -5  -5  11       70.94       63.69      3.79 o
  -4  -5  11      585.83      593.75     16.17 o
  -3  -5  11       79.80       81.35      3.83 o
  -2  -5  11      502.71      468.02     10.88 o
  -1  -5  11      322.64      312.76      7.51 o
   0  -5  11     1496.15     1412.05     22.98 o
   1  -5  11       36.76       36.16      2.97 o
   2  -5  11        8.83        7.92      2.02 o
   3  -5  11      239.88      228.02      8.37 o
   4  -5  11       18.01       11.91      4.71 o
   5  -5  11        9.79       19.86      4.05 o
   6  -5  11       63.68       62.83      5.93 o
   7  -5  11       48.61       45.83      5.64 o
   8  -5  11        1.86       -2.87      5.32 o
   9  -5  11       14.84        6.14      6.96 o
 -12  -4  11       31.27       22.92      6.96 o
 -11  -4  11        1.03        9.82      5.73 o
 -10  -4  11        1.12       -1.08      2.85 o
  -9  -4  11      112.29       91.22      9.21 o
  -8  -4  11      243.49      240.93     10.13 o
  -7  -4  11      147.58      135.42      9.82 o
  -6  -4  11      713.44      714.30     20.55 o
  -5  -4  11      865.42      819.35     36.64 o
  -4  -4  11     3170.63     3063.15    104.39 o
  -3  -4  11      233.65      229.23      6.12 o
  -2  -4  11        4.04        0.49      1.57 o
  -1  -4  11       37.88       32.11      2.85 o
   0  -4  11       40.93       51.09      2.88 o
   1  -4  11       84.21       79.56      3.33 o
   2  -4  11      254.02      239.10      6.58 o
   3  -4  11      144.99      125.16      4.25 o
   4  -4  11        0.27       -2.32      2.32 o
   5  -4  11        1.18       -2.05      2.89 o
   6  -4  11        2.60        1.84      3.18 o
   7  -4  11       92.39       92.37      7.24 o
   8  -4  11       14.40        8.71      4.91 o
   9  -4  11       10.69        6.14      6.96 o
  10  -4  11        0.11        1.64      6.14 o
 -12  -3  11        6.42        5.73      5.32 o
 -11  -3  11       22.21       24.56      6.96 o
 -10  -3  11       11.42        9.95      3.73 o
  -9  -3  11        0.64        1.41      3.14 o
  -8  -3  11        5.96        4.72      4.09 o
  -7  -3  11      240.86      222.26     13.10 o
  -6  -3  11      195.50      181.62      8.39 o
  -5  -3  11     1460.41     1375.96     34.88 o
  -4  -3  11      555.36      537.83     13.38 o
  -3  -3  11      483.70      454.57     11.64 o
  -2  -3  11       59.77       65.92      3.86 o
  -1  -3  11      183.88      181.93      4.99 o
   0  -3  11        0.10       -2.58      2.58 o
   1  -3  11     2282.56     2313.12     29.40 o
   2  -3  11      123.20      118.98      4.29 o
   3  -3  11      110.91       98.48      4.36 o
   4  -3  11        6.27        5.39      1.87 o
   5  -3  11       78.18       84.09      6.96 o
   6  -3  11        0.01       -1.57      2.74 o
   7  -3  11        0.11       -0.39      3.03 o
   8  -3  11       64.11       64.78      6.18 o
   9  -3  11       26.52       32.31      6.17 o
  10  -3  11        3.92        5.43      5.53 o
  11  -3  11        0.03       -2.58      4.48 o
 -12  -2  11        0.84       -3.27      4.91 o
 -11  -2  11       23.52       21.29      6.55 o
 -10  -2  11       29.76       44.19      5.35 o
  -9  -2  11       10.38        8.74      3.61 o
  -8  -2  11      276.25      255.28     18.63 o
  -7  -2  11      468.04      437.61     14.47 o
  -6  -2  11      191.74      184.71      6.91 o
  -5  -2  11      123.28      120.52      5.34 o
  -4  -2  11       36.62       33.46      3.22 o
  -3  -2  11       32.77       33.70      2.99 o
  -2  -2  11      442.97      430.82     11.02 o
  -1  -2  11      186.24      166.71      5.67 o
   0  -2  11      146.17      146.72      3.95 o
   1  -2  11        0.56        0.16      1.41 o
   2  -2  11       69.00       66.88      2.38 o
   3  -2  11      107.82      117.00      3.56 o
   4  -2  11      199.23      166.97      6.04 o
   5  -2  11      769.98      741.00     12.80 o
   6  -2  11      194.98      220.81      7.64 o
   7  -2  11        1.82        1.40      2.51 o
   8  -2  11       44.18       54.34      4.88 o
   9  -2  11        1.34        5.72      3.15 o
  10  -2  11       23.78       25.94      5.64 o
  11  -2  11       21.94       23.28      5.89 o
 -11  -1  11        0.64        1.23      4.91 o
 -10  -1  11       22.24       19.15      4.63 o
  -9  -1  11       82.37       83.94      6.51 o
  -8  -1  11      366.66      340.43     10.47 o
  -7  -1  11      499.26      471.81     12.67 o
  -6  -1  11      100.96      105.68      5.20 o
  -5  -1  11       30.94       28.54      3.07 o
  -4  -1  11       67.92       55.82      3.78 o
  -3  -1  11       67.23       65.30      3.78 o
  -2  -1  11       51.38       47.89      3.48 o
  -1  -1  11     2557.54     2579.82     61.86 o
   0  -1  11      539.25      548.46     10.43 o
   1  -1  11      274.28      263.56      5.87 o
   2  -1  11      748.37      708.62     11.19 o
   3  -1  11      236.26      225.59      5.96 o
   4  -1  11        0.10       -1.27      1.27 o
   5  -1  11        9.32        7.35      1.72 o
   6  -1  11      244.26      250.88      6.01 o
   7  -1  11      115.55      125.88      9.79 o
   8  -1  11      350.79      360.64     13.61 o
   9  -1  11       11.72       14.36      3.48 o
  10  -1  11      102.55      128.61     11.50 o
  11  -1  11        2.67       -0.41      4.31 o
 -10   0  11        9.95        5.73      4.91 o
  -9   0  11      111.93      116.11      5.98 o
  -8   0  11      190.32      202.69      7.70 o
  -7   0  11       34.68       51.54      4.09 o
  -6   0  11      191.68      166.02      6.54 o
  -5   0  11       42.83       46.11      3.62 o
  -4   0  11      824.42      779.04     17.63 o
  -3   0  11      515.68      523.70     12.68 o
  -2   0  11      243.97      276.89      8.10 o
  -1   0  11      843.82      851.50     15.07 o
   0   0  11      486.29      502.26      9.37 o
   1   0  11       91.51       76.57      3.91 o
   2   0  11       75.16       95.18      3.47 o
   3   0  11       63.88       65.84      3.20 o
   4   0  11        0.60        0.28      1.26 o
   5   0  11      341.70      331.98      7.97 o
   6   0  11       39.90       39.87      2.81 o
   7   0  11      110.49      105.24      3.94 o
   8   0  11      262.86      261.45     10.29 o
   9   0  11        4.53       -0.03      2.89 o
  10   0  11       31.41       31.63      4.36 o
  11   0  11       29.60       32.25      4.49 o
  12   0  11       11.41       14.33      5.48 o
  -9   1  11       12.54       12.28      4.13 o
  -8   1  11        1.95        4.09      2.65 o
  -7   1  11      158.65      151.80      6.45 o
  -6   1  11        0.89        1.81      2.28 o
  -5   1  11       67.50       51.88      3.77 o
  -4   1  11        0.04        4.37      2.04 o
  -3   1  11        0.18       -0.16      1.35 o
  -2   1  11      172.05      182.27      4.82 o
  -1   1  11      201.68      182.21      4.77 o
   0   1  11     2419.31     2428.99     37.83 o
   1   1  11      913.71      893.92     15.22 o
   2   1  11      813.59      798.64     13.87 o
   3   1  11       23.97       15.47      2.72 o
   4   1  11       12.01        9.52      3.69 o
   5   1  11      181.12      181.92      4.83 o
   6   1  11     3305.97     3260.83     53.79 o
   7   1  11        7.82        5.05      1.85 o
   8   1  11        0.55        1.19      1.39 o
   9   1  11        1.16        1.89      2.65 o
  10   1  11        7.23        8.14      4.33 o
  11   1  11        1.88        4.32      3.19 o
  12   1  11        0.02       -0.61      5.73 o
  -9   2  11       23.73       22.11      6.96 o
  -8   2  11       19.07       19.47      4.13 o
  -7   2  11        5.02        1.95      2.41 o
  -6   2  11      511.61      474.40     13.11 o
  -5   2  11      328.24      296.84      8.90 o
  -4   2  11       11.79       13.22      1.94 o
  -3   2  11      135.93      129.65      4.33 o
  -2   2  11      583.15      567.88     11.13 o
  -1   2  11       38.06       34.71      4.78 o
   0   2  11       81.64       90.35      5.05 o
   1   2  11       17.15       18.70      1.50 o
   2   2  11      888.10      955.23     16.20 o
   3   2  11      141.77      141.08      4.98 o
   4   2  11      332.67      332.15      7.41 o
   5   2  11      249.83      244.83      6.18 o
   6   2  11     1817.74     1722.34     34.67 o
   7   2  11      876.15      809.80     14.12 o
   8   2  11       45.71       48.68      4.48 o
   9   2  11       63.77       63.19      4.19 o
  10   2  11       92.27       85.43      6.82 o
  11   2  11        0.19       -0.18      3.90 o
  12   2  11        0.86        6.34      4.77 o
  -8   3  11        3.25       -1.66      3.03 o
  -7   3  11       15.08        8.51      3.48 o
  -6   3  11      309.21      281.55      8.96 o
  -5   3  11       22.14       14.96      2.35 o
  -4   3  11      197.47      183.27      5.44 o
  -3   3  11       61.94       60.04      3.70 o
  -2   3  11      366.90      343.67      7.77 o
  -1   3  11       73.65       67.19      4.05 o
   0   3  11      482.04      417.11      8.05 o
   1   3  11      704.95      717.16     11.29 o
   2   3  11        8.82       12.29      1.72 o
   3   3  11        6.68       10.66      1.52 o
   4   3  11      533.76      548.43     10.50 o
   5   3  11       27.30       26.96      2.94 o
   6   3  11      603.17      583.37     11.96 o
   7   3  11       36.72       34.10      2.88 o
   8   3  11      291.33      288.03      7.65 o
   9   3  11        0.53        0.87      1.95 o
  10   3  11       85.91       90.04      6.93 o
  11   3  11        6.39        5.73      6.14 o
  12   3  11        0.38        4.50      6.14 o
  13   3  11        0.02       -1.23      6.14 o
  -8   4  11       18.25       22.52      6.96 o
  -7   4  11        1.11        0.12      4.91 o
  -6   4  11       16.58       18.74      3.11 o
  -5   4  11       16.30       21.26      3.49 o
  -4   4  11       59.82       58.39      3.43 o
  -3   4  11      129.69      127.64      4.59 o
  -2   4  11        0.51        0.84      1.48 o
  -1   4  11       23.26       33.76      3.42 o
   0   4  11      105.14       91.05      5.20 o
   1   4  11       47.44       60.48      5.64 o
   2   4  11      949.49      875.69     13.68 o
   3   4  11      121.54      113.68      3.50 o
   4   4  11     2607.75     2542.45     39.71 o
   5   4  11      588.14      567.48     10.10 o
   6   4  11       29.58       26.12      2.22 o
   7   4  11      263.86      245.61      6.67 o
   8   4  11       12.43        9.94      2.63 o
   9   4  11        0.63       -2.28      2.28 o
  10   4  11        6.96        5.58      2.65 o
  11   4  11       34.15       24.27      4.60 o
  12   4  11       10.85       11.87      6.55 o
  13   4  11       13.85        9.54      4.77 o
  14   4  11        2.62       11.46      6.96 o
  -7   5  11       21.08       33.16      6.96 o
  -6   5  11        0.01       -1.86      1.86 o
  -5   5  11       70.33       79.64      5.77 o
  -4   5  11      373.07      350.24      9.92 o
  -3   5  11       46.49       42.41      3.38 o
  -2   5  11      150.47      149.60      5.75 o
  -1   5  11      254.92      234.19      7.32 o
   0   5  11      144.70      139.21      4.59 o
   1   5  11      832.83      844.01     13.17 o
   2   5  11      197.48      240.28      7.88 o
   3   5  11      878.74      826.00     13.15 o
   4   5  11       32.08       29.33      2.80 o
   5   5  11      311.55      280.47      6.22 o
   6   5  11        4.73        3.91      1.91 o
   7   5  11      306.15      312.40      7.04 o
   8   5  11      401.41      365.98      9.20 o
   9   5  11       53.73       55.04      3.94 o
  10   5  11        9.04       10.02      2.49 o
  11   5  11        0.73        1.30      2.65 o
  12   5  11        6.08       10.97      4.48 o
  13   5  11       16.33       16.54      5.06 o
  14   5  11        0.70        0.00      6.14 o
  -7   6  11       10.86        0.00      4.91 o
  -6   6  11        0.40       -3.05      3.14 o
  -5   6  11       12.80       16.75      3.27 o
  -4   6  11      169.25      170.89      5.61 o
  -3   6  11        4.59        5.01      2.05 o
  -2   6  11      256.30      238.85      6.44 o
  -1   6  11        0.78       -0.22      1.66 o
   0   6  11      132.30      138.23      4.37 o
   1   6  11      153.33      126.99      3.80 o
   2   6  11       19.73       20.20      2.04 o
   3   6  11      312.92      332.40      7.42 o
   4   6  11        0.15       -0.82      1.10 o
   5   6  11      278.42      275.43      6.19 o
   6   6  11       63.60       73.75      3.28 o
   7   6  11       25.49       25.02      2.85 o
   8   6  11      408.36      346.69     13.19 o
   9   6  11      101.25       99.57      4.91 o
  10   6  11        9.86        5.80      2.60 o
  11   6  11      132.56      121.67      6.61 o
  12   6  11       26.81       24.40      4.11 o
  13   6  11        0.22       -0.53      3.90 o
  14   6  11        2.68        0.82      6.14 o
  -7   7  11       10.17       18.01      6.55 o
  -6   7  11       12.20       12.08      4.34 o
  -5   7  11       13.97        9.90      3.90 o
  -4   7  11        4.36        5.52      2.58 o
  -3   7  11      157.09      160.73      5.50 o
  -2   7  11       41.57       48.62      3.17 o
  -1   7  11      195.79      200.42      5.88 o
   0   7  11        0.56        0.48      3.04 o
   1   7  11       11.54        8.52      2.63 o
   2   7  11      184.34      197.23      5.46 o
   3   7  11        7.44        0.32      2.14 o
   4   7  11        1.37       -1.80      1.82 o
   5   7  11     1177.40     1103.77     15.96 o
   6   7  11       76.48       61.94      3.12 o
   7   7  11        0.32       -0.45      1.61 o
   8   7  11       60.38       58.35      3.88 o
   9   7  11       25.93       17.10      2.85 o
  10   7  11       10.93        6.12      2.87 o
  11   7  11        2.05        1.11      2.89 o
  12   7  11        0.62        0.34      2.82 o
  13   7  11        8.53       13.30      3.73 o
  14   7  11        0.00       -5.32      5.32 o
  -7   8  11        0.61        0.82      5.73 o
  -6   8  11       42.81       51.99      9.01 o
  -5   8  11        4.04        4.16      4.50 o
  -4   8  11      126.14      133.21      7.96 o
  -3   8  11       54.08       62.37      4.38 o
  -2   8  11        5.12        7.53      2.05 o
  -1   8  11       18.51       20.82      2.46 o
   0   8  11        2.54        3.31      1.57 o
   1   8  11        2.86       -0.11      2.39 o
   2   8  11       79.57       81.20      3.30 o
   3   8  11        0.09       -1.17      2.15 o
   4   8  11        8.91        8.26      2.75 o
   5   8  11        0.70        1.50      1.83 o
   6   8  11      248.18      210.00      6.92 o
   7   8  11      105.77      108.68      4.20 o
   8   8  11        0.34       -0.01      1.79 o
   9   8  11      320.34      287.06      7.98 o
  10   8  11       71.18       46.75      4.55 o
  11   8  11       55.86       70.97      6.02 o
  12   8  11       17.48        8.03      3.46 o
  13   8  11        2.65        1.95      3.43 o
  14   8  11        0.41        4.40      4.13 o
  -7   9  11        3.31        1.64      6.14 o
  -6   9  11        0.31        1.64      6.14 o
  -5   9  11        1.72       -2.46      5.32 o
  -4   9  11       20.34       17.87      4.48 o
  -3   9  11       10.62        6.80      4.09 o
  -2   9  11       33.32       39.08      4.68 o
  -1   9  11        2.01       -0.24      2.20 o
   0   9  11      161.00      170.11      5.56 o
   1   9  11       43.92       36.63      2.52 o
   2   9  11        6.89        1.82      3.33 o
   3   9  11        0.46       -2.00      5.12 o
   4   9  11       18.88       14.51      3.26 o
   5   9  11      332.87      325.02      7.18 o
   6   9  11        1.95       -0.22      1.98 o
   7   9  11       45.75       44.24      3.03 o
   8   9  11        0.00        0.88      1.80 o
   9   9  11        0.67       -0.69      2.18 o
  10   9  11       20.25       14.92      2.77 o
  11   9  11        0.18        1.22      2.38 o
  12   9  11        2.60       -2.71      2.95 o
  13   9  11        9.47       13.44      4.00 o
  14   9  11        0.03       -3.37      3.61 o
  -6  10  11       37.16       40.94      9.42 o
  -5  10  11       22.70       10.23      6.55 o
  -4  10  11       13.08       11.26      6.14 o
  -3  10  11       20.40       27.65      4.92 o
  -2  10  11        4.26        4.01      3.61 o
  -1  10  11        1.45       -1.95      2.20 o
   0  10  11      134.50      126.44      5.66 o
   1  10  11        3.19        4.41      3.11 o
   2  10  11        0.49       -0.04      3.77 o
   3  10  11       19.96       10.11      4.42 o
   4  10  11       19.92       25.96      2.83 o
   5  10  11        0.62       -0.64      2.26 o
   6  10  11        0.33       -1.67      1.71 o
   7  10  11        8.40        8.58      3.52 o
   8  10  11       41.12       30.16      3.20 o
   9  10  11        6.24        5.22      2.40 o
  10  10  11       28.33       32.93      3.49 o
  11  10  11        5.28        3.11      2.48 o
  12  10  11        3.90       -0.41      2.57 o
  13  10  11        9.77       -1.12      6.25 o
  -5  11  11        0.77        0.00      6.14 o
  -4  11  11        6.87       13.10      6.55 o
  -3  11  11       33.97       41.03      5.79 o
  -2  11  11       53.16       71.47      6.51 o
  -1  11  11       20.58       22.19      7.57 o
   0  11  11        1.97       -0.25      2.72 o
   1  11  11      131.42      123.08      7.28 o
   2  11  11        7.72        0.52      2.55 o
   3  11  11       20.41       19.29      5.89 o
   4  11  11        4.17       -2.61      2.93 o
   5  11  11        3.81        4.79      2.32 o
   6  11  11       15.91       17.17      2.79 o
   7  11  11       42.32       39.08      5.61 o
   8  11  11       48.05       52.54      4.00 o
   9  11  11        3.12       10.87      2.89 o
  10  11  11       47.19       46.68      4.00 o
  11  11  11       16.21        7.47      2.82 o
  12  11  11        0.01       -2.60      2.60 o
  13  11  11        0.23        1.39      3.19 o
  -4  12  11       13.12       -1.23      5.73 o
  -3  12  11        0.49       -4.91      4.91 o
  -2  12  11        9.31       16.37      6.96 o
  -1  12  11       25.82       31.11      7.37 o
   0  12  11       18.51       19.39      8.60 o
   1  12  11       16.18       20.12      3.31 o
   2  12  11       18.45       24.43      7.74 o
   3  12  11       11.39       11.22      3.51 o
   4  12  11      100.45      110.85      5.14 o
   5  12  11       10.72        8.36      2.78 o
   6  12  11       10.96        6.51      3.15 o
   7  12  11       11.30       11.68      2.77 o
   8  12  11        3.60        1.42      2.78 o
   9  12  11       30.40       21.39      3.12 o
  10  12  11       10.73        7.81      2.95 o
  11  12  11       14.45       10.74      3.14 o
  12  12  11        0.26       -2.15      2.60 o
  13  12  11        3.58        1.29      3.93 o
  -3  13  11        0.56        2.87      6.14 o
  -2  13  11        3.40        1.23      5.73 o
  -1  13  11       30.67       45.03      8.60 o
   0  13  11        2.36        2.87      5.73 o
   1  13  11       13.99       13.10      6.14 o
   2  13  11        8.60        7.57      3.10 o
   3  13  11        4.90        2.57      4.51 o
   4  13  11       12.48       13.41      3.14 o
   5  13  11       23.92       23.36      3.91 o
   6  13  11       15.06        6.28      3.42 o
   7  13  11        7.54        9.46      3.48 o
   8  13  11       17.39       16.50      3.90 o
   9  13  11       31.83       32.55      3.84 o
  10  13  11       13.80       20.28      3.41 o
  11  13  11        5.83        5.07      3.03 o
  12  13  11        1.79       -1.51      4.30 o
  -1  14  11        1.03        2.05      6.55 o
   0  14  11        3.51        4.50      6.14 o
   1  14  11        3.13        3.09      8.60 o
   2  14  11        4.78       -1.87      4.02 o
   3  14  11       51.02       58.51      5.14 o
   4  14  11        3.30        2.02      3.19 o
   5  14  11       25.88       29.74      5.73 o
   6  14  11        6.45        5.46      3.49 o
   7  14  11        5.48        1.19      3.36 o
   8  14  11        3.95        1.49      3.40 o
   9  14  11        1.26       -3.19      3.19 o
  10  14  11        0.27       -2.60      2.60 o
  11  14  11       11.18       14.63      4.61 o
   1  15  11        1.04       -0.41      6.14 o
   2  15  11        3.09        4.93      9.62 o
   3  15  11        7.15        4.84      4.94 o
   4  15  11        0.51        4.53      4.96 o
   5  15  11        2.21        3.80      3.47 o
   6  15  11       26.34       25.18      4.40 o
   7  15  11       15.10        9.12      4.56 o
   8  15  11       20.74       30.80      4.88 o
   9  15  11        2.35       -0.63      3.48 o
  10  15  11        2.50        1.64      7.37 o
   3  16  11       12.09        3.65     12.69 o
   4  16  11        3.08        7.78      7.78 o
   5  16  11        5.53        5.32      8.19 o
   6  16  11        0.79        9.44      4.70 o
   7  16  11        1.56       -1.35      4.31 o
   8  16  11        1.21        0.77      6.55 o
   9  16  11        2.53       -6.96      6.96 o
  -7 -13  12        6.51        5.02      3.90 o
  -2 -13  12       42.07       47.90     24.56 o
  -1 -13  12       32.97       38.48     27.43 o
  -9 -12  12        4.76        0.82      5.32 o
  -8 -12  12       54.77       50.72     13.10 o
  -7 -12  12        5.66        2.65      8.60 o
  -6 -12  12       19.71       19.65      4.48 o
  -1 -12  12        2.22       10.23     22.52 o
   0 -12  12        3.76       -9.69     15.89 o
  -9 -11  12        3.20        2.82      3.05 o
  -8 -11  12        2.29        0.58      2.75 o
  -7 -11  12       48.61       53.63      5.59 o
  -6 -11  12       25.96       22.16      4.31 o
  -5 -11  12        0.71        2.88      3.32 o
  -4 -11  12       43.32       40.53      6.96 o
  -2 -11  12       40.17       44.62      7.78 o
  -1 -11  12        7.43        9.43      5.90 o
   0 -11  12       37.17       35.89     23.33 o
   1 -11  12        2.60        4.91     22.52 o
 -10 -10  12        5.48       12.69      4.91 o
  -9 -10  12       24.27       23.83      3.83 o
  -8 -10  12        0.02        0.84      2.65 o
  -7 -10  12      152.34      161.72     11.87 o
  -6 -10  12       12.97       14.89      4.30 o
  -5 -10  12       58.30       60.80      5.30 o
  -4 -10  12        2.95        1.43      2.89 o
  -3 -10  12       17.58       13.51      3.01 o
  -2 -10  12       24.06       22.42      5.12 o
  -1 -10  12        0.26        0.00      4.91 o
   0 -10  12        0.59        0.46      4.63 o
   1 -10  12        4.98        8.12      5.67 o
 -10  -9  12        2.68       -0.03      2.63 o
  -9  -9  12        0.49        4.20      2.80 o
  -8  -9  12       21.45       17.78      3.29 o
  -7  -9  12        0.26        2.11      2.74 o
  -6  -9  12       15.17       11.67      3.47 o
  -5  -9  12        1.29       -3.30      3.30 o
  -4  -9  12       22.93       35.13      4.23 o
  -3  -9  12      168.87      171.72      5.95 o
  -2  -9  12        2.84        0.47      2.05 o
  -1  -9  12      234.09      250.12     15.56 o
   0  -9  12        4.44       -2.79      4.57 o
   1  -9  12        0.56        4.97      4.96 o
   2  -9  12       14.87       10.23      6.14 o
 -11  -8  12        0.00        0.82      3.68 o
 -10  -8  12        7.74        6.18      3.24 o
  -9  -8  12       70.54       75.02      5.60 o
  -8  -8  12       43.48       39.68      9.21 o
  -7  -8  12       15.22       12.76      3.32 o
  -6  -8  12       28.88       26.46      3.44 o
  -5  -8  12       29.45       32.82      3.48 o
  -4  -8  12       39.39       37.48      3.15 o
  -3  -8  12        2.01        2.05      1.97 o
  -2  -8  12       57.63       50.86      3.65 o
  -1  -8  12      313.85      334.04      9.96 o
   0  -8  12        1.52        2.89      4.81 o
   1  -8  12      165.63      157.18     10.46 o
   2  -8  12       26.51       45.98      8.62 o
   3  -8  12       45.38       58.95      9.01 o
   7  -8  12       17.02       21.29      7.78 o
 -11  -7  12        0.08       -1.50      2.56 o
 -10  -7  12        0.68       -2.26      2.26 o
  -9  -7  12        1.26        0.59      2.87 o
  -8  -7  12        0.04       -1.34      2.16 o
  -7  -7  12        0.49        0.81      2.22 o
  -6  -7  12        6.83        7.76      2.33 o
  -5  -7  12      212.59      196.14     11.18 o
  -4  -7  12        4.02        4.43      2.95 o
  -3  -7  12      220.21      226.28      6.51 o
  -2  -7  12      188.49      155.19      4.77 o
  -1  -7  12      107.72      103.96      4.46 o
   0  -7  12        0.45       -0.65      1.66 o
   1  -7  12        7.24        3.84      4.88 o
   2  -7  12       57.40       66.22     10.92 o
   3  -7  12       26.56       31.18      6.64 o
   4  -7  12        3.50        3.27      5.32 o
   5  -7  12       19.34       13.51      5.73 o
   6  -7  12        0.05        6.14      5.73 o
   7  -7  12       28.42       22.11      7.37 o
   8  -7  12        1.51        4.91      6.55 o
 -11  -6  12        0.08       -2.45      2.45 o
 -10  -6  12        1.32        2.26      4.09 o
  -9  -6  12        0.40       -0.46      2.25 o
  -8  -6  12      124.05      114.57      5.35 o
  -7  -6  12       73.47       74.94      4.40 o
  -6  -6  12        1.10        1.29      2.02 o
  -5  -6  12        0.01       -1.57      1.91 o
  -4  -6  12      324.43      314.40      8.01 o
  -3  -6  12       97.97       97.42      4.19 o
  -2  -6  12        1.33       -1.67      1.67 o
  -1  -6  12      170.04      145.65      5.12 o
   0  -6  12      195.75      185.08      6.44 o
   1  -6  12      160.11      145.51      5.70 o
   2  -6  12       14.64       14.08      4.56 o
   3  -6  12       47.75       49.12      7.37 o
   4  -6  12      155.87      173.79      8.63 o
   5  -6  12       74.86       84.41      6.64 o
   6  -6  12        0.86        0.92      3.61 o
   7  -6  12        1.02        3.68      5.32 o
   8  -6  12        9.50       -4.50      5.73 o
   9  -6  12        0.76       12.69      7.78 o
 -12  -5  12        1.62        5.73      3.68 o
 -11  -5  12        6.47       -1.66      2.42 o
 -10  -5  12        0.00        1.36      2.66 o
  -9  -5  12       29.27       22.46      3.01 o
  -8  -5  12        0.24        4.10      2.15 o
  -7  -5  12      149.67      160.20      6.08 o
  -6  -5  12       32.45       29.02      3.07 o
  -5  -5  12        9.85        7.18      2.94 o
  -4  -5  12      393.78      393.53      9.18 o
  -3  -5  12      176.45      159.75      5.28 o
  -2  -5  12      950.31      908.15     17.02 o
  -1  -5  12        7.42        1.92      1.79 o
   0  -5  12        9.85        7.92      2.05 o
   1  -5  12      247.41      226.17      7.06 o
   2  -5  12       57.72       61.36      4.96 o
   3  -5  12        3.14        3.03      3.13 o
   4  -5  12       24.49       24.32      4.30 o
   5  -5  12       60.75       63.54     11.46 o
   6  -5  12        3.40       -2.66      3.18 o
   7  -5  12        2.88        6.14      6.14 o
   8  -5  12        5.00        3.27      6.14 o
   9  -5  12       18.82       36.02      9.01 o
 -11  -4  12        6.47        7.37      5.32 o
 -10  -4  12       42.66       44.12      5.50 o
  -9  -4  12       49.07       75.92     14.94 o
  -8  -4  12       72.67       85.70     18.22 o
  -7  -4  12      490.05      453.66     17.81 o
  -6  -4  12      199.72      182.88     31.52 o
  -5  -4  12        0.11        1.36      2.13 o
  -4  -4  12       52.46       45.69      3.24 o
  -3  -4  12      434.77      435.25      9.60 o
  -2  -4  12      337.27      344.09      8.39 o
  -1  -4  12      277.61      245.00      6.41 o
   0  -4  12      480.45      469.05      9.46 o
   1  -4  12        1.24       -0.68      3.51 o
   2  -4  12      717.95      674.42     18.53 o
   3  -4  12       27.47       29.88      2.70 o
   4  -4  12       47.35       54.67      5.06 o
   5  -4  12       85.89       83.99      6.37 o
   6  -4  12       57.32       60.20      5.79 o
   7  -4  12        2.36        2.95      3.44 o
   8  -4  12       25.54       24.97      7.37 o
   9  -4  12        0.25        2.16      4.31 o
  10  -4  12        0.22       -1.02      4.34 o
 -12  -3  12        0.14        2.87      5.32 o
 -11  -3  12        4.36       -2.87      4.50 o
 -10  -3  12        0.01        4.57      6.96 o
  -9  -3  12       83.30      104.62      7.38 o
  -8  -3  12       28.50       27.74      5.94 o
  -7  -3  12        0.07        0.01      2.28 o
  -6  -3  12        8.63       11.79      2.75 o
  -5  -3  12        3.00        4.91      3.86 o
  -4  -3  12       41.47       37.73      3.62 o
  -3  -3  12       42.50       29.97      3.31 o
  -2  -3  12        3.52        0.92      2.10 o
  -1  -3  12     1830.67     1757.54     29.13 o
   0  -3  12      232.27      242.41      6.12 o
   1  -3  12       10.85        9.56      1.93 o
   2  -3  12        1.20       -0.98      0.98 o
   3  -3  12       24.32       22.26      2.36 o
   4  -3  12       41.18       39.13      3.66 o
   5  -3  12       37.98       36.52      3.62 o
   6  -3  12       17.38       13.78      3.07 o
   7  -3  12        3.37        6.13      3.28 o
   8  -3  12       12.44       11.51      3.62 o
   9  -3  12       11.84       12.99      4.77 o
  10  -3  12       35.66       40.47      6.51 o
 -12  -2  12       10.59        9.01      6.14 o
 -11  -2  12       32.12       30.29      7.37 o
 -10  -2  12       14.33       17.40      5.12 o
  -9  -2  12      296.86      285.38     21.29 o
  -8  -2  12       21.15       24.05      4.31 o
  -7  -2  12     1172.06     1090.70     24.40 o
  -6  -2  12        0.21        2.29      2.55 o
  -5  -2  12      270.69      255.68      8.34 o
  -4  -2  12       52.97       51.97      3.93 o
  -3  -2  12      497.06      472.27     12.12 o
  -2  -2  12       26.98       22.20      2.91 o
  -1  -2  12        7.55        7.24      2.24 o
   0  -2  12      540.67      534.82     10.32 o
   1  -2  12       14.21       12.43      1.80 o
   2  -2  12       21.92       31.28      2.03 o
   3  -2  12      893.61      892.11     15.88 o
   4  -2  12      206.89      195.78      6.30 o
   5  -2  12        9.48        7.71      1.70 o
   6  -2  12        0.02       -1.07      2.28 o
   7  -2  12       20.38       30.17      3.84 o
   8  -2  12        7.68        4.28      3.91 o
   9  -2  12       22.25       19.20      3.93 o
  10  -2  12        4.67        3.49      4.48 o
  11  -2  12        2.27        4.30      4.92 o
 -11  -1  12       30.62       40.53      8.19 o
 -10  -1  12        0.09       -1.23      4.91 o
  -9  -1  12        0.97        0.20      3.24 o
  -8  -1  12        0.61        5.60      2.65 o
  -7  -1  12      112.45      113.30      5.81 o
  -6  -1  12       14.57       14.68      2.98 o
  -5  -1  12      192.20      201.57      7.23 o
  -4  -1  12       14.46       11.98      2.67 o
  -3  -1  12     3516.70     3396.66     65.33 o
  -2  -1  12      297.56      299.34      8.81 o
  -1  -1  12        4.26        5.92      2.66 o
   0  -1  12     1219.34     1266.89     24.58 o
   1  -1  12     1002.34     1023.24     17.27 o
   2  -1  12        6.97        3.63      1.38 o
   3  -1  12      107.45      133.85      3.92 o
   4  -1  12        4.13       -1.14      2.66 o
   5  -1  12       73.02       74.80      3.28 o
   6  -1  12      123.37      133.89      4.33 o
   7  -1  12        1.07        3.10      2.65 o
   8  -1  12       93.23      113.97      6.28 o
   9  -1  12        2.36        0.72      2.95 o
  10  -1  12       57.22       57.62      7.99 o
  11  -1  12       52.79       58.33      8.19 o
 -10   0  12        7.83        5.32      5.73 o
  -9   0  12      218.41      216.96     10.41 o
  -8   0  12        0.45        0.13      2.58 o
  -7   0  12       11.71       10.13      2.91 o
  -6   0  12      163.67      148.50      6.37 o
  -5   0  12      443.17      418.74     11.41 o
  -4   0  12        0.73       -0.80      2.04 o
  -3   0  12       48.80       43.43      3.53 o
  -2   0  12      118.91      116.36      5.20 o
  -1   0  12       19.45       19.38      2.68 o
[truncated: 163,762 more chars]
